# Supplementary material for: Colonization and Succession within the Human Gut Microbiome by Archaea, Bacteria, and Microeukaryotes during the First Year of Life
Source: Front Microbiol. 2017 May 2;8:738. doi: 10.3389/fmicb.2017.00738 (PMC5411419; doi:10.3389/fmicb.2017.00738)
Supplement: Supplementary File 2 — Number of reads obtained from the 16S rRNA gene amplicon sequencing data at OTU level and in all samples. [file DataSheet2.XLSX]

## Sheet: strict_OTU_filter_taxa.csv
Infant	VD1	VD1	VD1	VD2	VD2	VD2	VD2	VD3	VD3	VD3	VD3	VD4	VD4	VD4	VD4	VD4	VD5	VD5	VD5	VD5	VD5	VD5	VD6	VD6	VD6	VD6	VD7	VD7	VD7	VD8	VD8	VD8	VD8	VD8	CS1	CS1	CS1	CS1	CS2	CS2	CS2	CS2	CS2	CS3	CS3	CS3	CS4	CS4	CS4
Approximate age (days)	day 3	day 5	day 28	day 5	day 28	day 150	day 365	day 3	day 5	day 150	day 365	day 3	day 5	day 28	day 150	day 365	day 1	day 3	day 5	day 28	day 150	day 365	day 1	day 3	day 5	day 28	day 1	day 28	day 150	day 1	day 5	day 28	day 150	day 365	day 1	day 5	day 28	day 365	day 1	day 3	day 28	day 150	day 365	day 3	day 150	day 365	day 1	day 3	day 5
OTU_2	93	64	54	81	22144	25518	29438	1036	112098	22570	4	24	84	85351	81515	12426	25186	8822	31091	19825	432	4048	5950	10339	8003	137824	32922	31231	46148	5345	107332	162736	19592	5	1267	35	104362	51319	47	6023	162850	32506	6133	339	70876	8434	19695	2388	139
OTU_1	44874	137279	132712	184	134	49	94	58	56	96457	970	25405	56023	43608	4611	16962	8407	77203	85569	46325	57018	8288	9426	38	213	79	30985	198	27894	180506	107952	31777	17482	577	7839	47819	127116	2979	47	993	72	18817	14482	130	45784	2530	8875	16374	93
OTU_3	70	37	5	80255	127140	5373	25084	31022	8874	7697	58411	60	6	175	32561	57917	6140	93509	118491	22326	147651	53570	2133	18378	10389	10730	706	15535	1504	23	3173	100	57162	25	1368	634	27	19644	16	848	36	78	442	437	99	19	191	11069	23
OTU_5	10935	15650	42668	3528	5438	36	22597	4	5379	178	3	4467	1589	3476	213	461	727	0	10	48	150	4	806	2	73	23786	1050	7557	1490	13	176	1469	1	27	37	13	38805	3758	6851	228	9616	9838	1958	32386	31461	1218	1476	89	168280
OTU_6	45091	22927	1598	2167	1771	610	449	9	338	641	76	51	16	860	194	731	883	2510	3317	507	546	276	213	1021	46791	4679	136	179	2388	8	198	522	79	80	78	2517	483	341	12374	157	2740	5545	603	26043	5886	359	423	163021	76466
OTU_9	4	28	1	308	9377	1682	5285	1004	992	1446	4947	77944	110522	34342	76736	0	2311	37	13	36	14	4	28625	3	96	4	16748	4067	1050	22	46236	686	0	1	0	20	18	10656	1	764	105	1	46996	123	2	32139	2700	1316	19
OTU_7	0	0	0	4	1	14	0	0	1	2292	16102	66087	83077	11108	75511	2	2666	74	36	54	0	0	13510	1	166	9	29215	6	0	211	210	44427	28617	7	423	0	0	2557	0	1022	104	0	0	224	0	0	2712	1264	13
OTU_8	47230	108933	1731	43	1536	17026	48	82	10	838	730	0	0	35	122	8572	399	14	1	21069	3106	7871	3	5	0	11	168	5359	8734	13	0	39	5301	1665	193	10	3012	487	15521	51	2451	234	633	23	2217	902	356	38	15
OTU_14	1	1	0	7	4	1	0	13278	12072	0	0	0	1	7	64	13	7037	3	16	11	2783	2	6	1	866	0	48	2	0	0	0	0	0	0	0	30	3	0	111887	705	11	521	148	205479	1206	58	0	285	0
OTU_13	3461	1372	9451	214	920	17	0	1036	1605	14	1	735	565	2287	69	1	960	15	1052	125	31	10	207	0	524	9480	1419	3	61	96	4123	481	1	14	233	37827	2876	0	22498	154	2847	207	1	20042	266	0	196	3534	959
OTU_16	0	1	32	2	42	595	0	3	1	0	0	0	59	12	15	2188	613	1	7	0	8127	7	388	1	6	7	16	2257	536	68	3	0	0	36	0	1	0	8	13	137	39	2	0	15	23	1	5489	16	6
OTU_12	0	48	8	1	28	8	17339	1	0	20625	16801	1	3	35	3465	43579	589	4	25	11	0	46133	81	1	20	10	0	0	10522	15	10	3	0	21	90	3	6	9939	0	10	4	4	40595	3	4	64353	3135	40	10
OTU_10	27	22	77	63	47667	136	1	9	11	4	41	3	28	19	2926	99	3956	8	5	10	53	6091	75	1	1	22	193	4779	10189	22	5	1	3	12	2	0	2216	0	44474	347	36219	129	369	32	168	4256	2993	105	21
OTU_15	561	68	27	8	0	7757	497	29	1	7170	113	2	4	20	60	1211	934	7	39	3132	4	360	56	36	134975	13	132	0	20	2	391	285	35	2405	0	54290	391	423	10723	77	4757	2028	60	9465	402	1617	50	181	23
OTU_20	0	43	0	0	44	2	0	0	0	1	0	2	1	0	0	0	544	0	2	0	0	0	536	0	1	2	478	121166	124651	52	2	13	0	0	0	0	0	0	0	27	1	0	0	4	21	0	263	46	68
OTU_17	14	11	10	7	6	2	14	11	28	27422	42628	2	0	4	3	3	3301	1	3	14	3	4	2294	2	5	36	2228	1	6	19	1	8	2	22136	0	13	28	31855	6	593	0	28	6182	21	3	3	978	136	28
OTU_18	12	6	4	405	950	864	147	36	6254	1070	1	4	31	5	103	1403	3802	7	9	38	4	2	725	32	52	25496	1064	1311	9224	4	5732	42719	2324	0	187	0	5	168	9	919	56523	3974	0	12	12902	1	10	44	22
OTU_19	14	13	110391	1	1	2352	2583	2	20	2454	5843	0	0	1	0	13401	111	2	0	3	0	4546	12	1	2	0	0	5	1	1	0	1	615	362	258	6	68	654	0	0	0	5	5828	0	0	3981	21	43	2
OTU_23	0	0	0	1	5	2156	3	0	1	146	3537	0	0	1	991	6187	1	5	4	0	5677	438	109	1	639	1943	4	22	796	20	1	0	371	1822	35	7	0	218	0	0	0	314	1643	608	549	869	7849	16	1
OTU_11	2286	11037	682	1431	5766	2282	32	312	3870	112	185	1744	879	111	25	93	756	2	13	128	9207	961	429	3	14	3949	1346	10014	1226	20	23	12	1302	25	256	15091	1420	69	8870	71	5	4341	533	6412	11062	63	839	53	16
OTU_27	19	22	26	0	18	1	1	0	12	1	27	0	0	23	1	25	3490	2	9	1	0	1	4261	3	26	39	3906	1	20	67	4	4	0	118659	151	2	19	1	1	659	2	1	2	28	0	4	1447	185	21
OTU_28	0	0	1	0	0	1	0	1	2	19371	0	2	1	0	0	0	445	0	0	10	0	4	0	0	0	12	22	1	0	0	0	6	1	1	0	0	0	22	0	6	0	0	70592	0	0	47186	0	0	11
OTU_30	15	5	3	10	1	0	0	1	14	1	1	0	23	6	5327	3	429	3	1	0	1	6	191	0	0	0	1	139	5442	1	0	0	0	0	0	9	14	0	9	45	19	3463	0	4	16017	0	987	85	2
OTU_22	6	5	14	14	2519	3641	6363	268	275	955	9656	0	1	5	2	27	579	3078	7009	3966	1657	13781	606	405	119	28698	113	4637	1902	8	17	4	19	7	114	7	21	10	1	75	1	8	5	21	8	3	143	1935	15
OTU_35	18	0	0	34944	10	1	0	2	6	0	1	0	0	1222	1	20	1	0	0	181	798	0	112	0	0	0	27	3238	34	59	0	2	9	0	209	0	1660	187	4	10	12	2894	2	0	11897	0	2394	18	24
OTU_33	0	2	3	18	32	5	21	1322	414	769	17154	0	2	9	6214	20785	321	92	58	212	773	1373	48	3191	1482	3259	53	5651	646	4	3	1	12	12	92	23	2	2493	0	14	6	4	4	8	2	3	30	72	3
OTU_26	1	10	1698	0	12	4108	327	1	6	436	3136	0	0	6	3	10241	10	1	9	0	2496	4146	20	2	7	2	36	1354	1352	1	3	0	953	3615	5	3	1	10878	0	0	0	0	854	5	1	1075	139	207	1
OTU_29	11	9	8	10	3	0	3773	13	2	0	7	1	0	1	0	4	278	0	1	0	3	2	313	0	3	0	644	0	5	4	1	0	6	2271	80	10	7	18818	1	178	0	1	3	6	8	8	227	58	3
OTU_24	0	0	3	0	1	7687	2522	0	2	7094	823	2	1	25	6	27253	149	2	0	6	1825	7	58	4	2	4	58	0	179	1	0	1	1009	2995	0	0	1	6548	24	6	0	5	2804	1	0	2939	19	284	9
OTU_37	1	1	3	2	0	1	0	0	0	0	0	0	14	0	6	0	339	1	0	1	0	0	0	0	0	69	239	1	3	45	2	0	0	0	1	2	0	0	0	133	43550	956	0	5	4824	0	33	1	1
OTU_40	0	1	0	3	8	1	0	1	2	0	530	0	0	34163	810	11175	64	0	0	0	7	2081	195	0	0	0	4	1	3159	3	0	0	1296	0	0	0	0	0	0	0	0	2	273	3	1	1368	2724	5	0
OTU_32	0	0	0	0	0	166	4563	0	0	2903	5836	0	0	0	0	16805	156	0	0	2	0	2	0	0	0	1	0	0	1	0	0	1	6157	0	192	0	0	2452	0	0	0	0	1	0	0	7	0	0	1
OTU_45	0	0	0	0	0	0	0	1	0	17	2109	0	0	11	0	1	0	0	0	0	0	1	0	0	0	0	0	0	0	0	0	0	3	2	21	2	0	3	0	0	0	0	6555	0	1	34323	0	0	0
OTU_21	0	0	0	0	0	0	0	0	0	942	10550	0	48	0	0	0	1996	0	1	6	0	0	10	16	4	39086	9	0	0	1	0	7	0	3	0	0	0	1	1	102	38	7	0	0	0	0	0	1	11
OTU_41	0	0	0	0	0	1	3	0	1	26852	5	0	1	0	0	4	938	0	0	20	0	0	101	0	0	15	216	0	1	2	0	4	0	5874	0	7	0	1409	0	68	0	0	0	2	4	4	35	9	14
OTU_31	0	0	0	0	2	0	13	0	0	0	3	0	0	0	0	0	408	1	0	1	0	4	265	1	3	8	232	0	3	3	0	1	0	1	0	4	2	17350	1	31	0	0	6	0	2	10	96	23	1
OTU_42	0	0	0	0	0	1260	117	0	0	29	263	0	7	3	3	331	234	1	0	0	2	1883	51	2	1	3	0	2	0	0	0	0	0	385	0	0	0	322	9	0	3	1	279	6	0	529	152	68	2
OTU_34	4	1	0	6	3	0	1	5822	28643	3785	0	0	0	1	0	0	94	0	0	0	8	0	48	0	0	4	138	0	1	6	0	3	1	991	1136	37	15	0	0	28	0	0	0	0	6	0	63	0	5
OTU_39	0	10	0	0	9	0	1	0	1	956	11216	0	6	0	0	0	22	0	0	0	0	0	0	0	0	0	64	12678	16641	1	0	1	0	6	0	3	2	0	0	0	4	0	0	1	1	2	17	1	1
OTU_25	0	0	26	0	0	3	0	2	10	90	6128	4	1	2	4	2520	137	1	1	0	0	1	302	0	4	3	238	0	0	5	1	0	4	2358	0	2	7	3	59	34	0	0	1	2	0	1	49	468	2
OTU_44	7	0	2	18	10	4	2	763	95	1717	13165	1	0	5	5479	14	741	93	26	205	480	869	71	8512	4019	5	50	90	58	5	27	0	2	4	179	16	9	1365	0	40	3	1	2	6	2	1	10	61	1
OTU_51	6	9	0	212	24185	3604	4269	332	17	211	0	0	0	29	1	20	392	0	1	0	15	0	462	1	2	6	444	8558	314	10	0	2	0	0	2	0	21	1	0	27	1	1	0	0	5	0	194	9	4
OTU_50	18	1121	122	4	1	0	0	1	3	0	9	0	0	4	0	4	0	0	0	0	0	1	26	0	0	2	13	232	41	0	0	0	0	36094	0	4	8	3986	0	0	0	0	3	0	2	0	7	0	0
OTU_46	1	5	0	2	11937	5660	0	3	2	65	0	5039	1616	4183	12	386	116	3	2	2	0	2	262	5	7	0	1209	1	6	8	24	20	0	0	0	0	4	0	1	147	1	1	0	0	1	1	699	7	2
OTU_38	2	9	10	4	15	0	1693	0	35	159	275	0	0	2	0	6383	0	0	0	1	6666	2693	0	0	0	0	0	0	16	0	0	0	1328	679	15	0	75	3641	0	0	0	11	3341	0	3	6500	0	0	0
OTU_52	0	0	0	0	0	0	0	0	0	0	0	0	0	0	0	0	10	0	0	0	0	0	16	0	0	0	0	10	0	35440	2	1	0	0	28	0	0	0	0	0	0	0	0	0	0	0	113	0	0
OTU_47	0	0	1	0	41	29	7	0	64	2204	0	1	4	8	2534	16	518	6	3	9	0	0	349	1095	771	11926	9	19	163	1	41	341	1294	0	52	0	10	3264	0	140	419	29	21	2	118	2	2	62	10
OTU_56	4250	2003	25	226	268	74	11	0	55	128	6	4	1	81	6	49	80	331	415	63	76	7	29	145	4959	4	4	16	173	0	2	1	3	9	8	61	13	15	1707	25	37	679	14	474	765	13	40	203	462
OTU_53	2	0	0	1	1	0	1	0	0	1	0	0	0	1	0	1	136	0	0	0	0	1	167	0	0	1	172	0	0	4	0	0	0	2859	9	1	3	0	0	44	0	0	1	2	5	3	85	8	0
OTU_60	1	0	5	1	0	1	0	0	0	0	5	0	0	0	1	6	917	0	3	2	0	0	1037	0	7	9	942	1	0	13	0	0	0	18584	0	0	0	29	2	310	0	1	1	4	0	6	243	53	1
OTU_65	0	0	0	0	0	1	0	0	0	0	0	0	0	2	4	0	38	0	0	0	0	0	54	0	1	1	5	0	0	0	0	0	0	0	0	0	0	0	0	0	0	0	0	10	0	0	133	1	1
OTU_36	7	11	4	3	7	2	9	5	0	0	4	0	0	2	1	4	1049	0	3	4	1	0	1374	0	5	10	991	2	4	15	0	0	0	9653	0	8	4	7111	2	162	1	0	1	14	4	14	387	65	2
OTU_66	5	1	1	1	0	0	0	3	2	0	0	0	0	0	0	2	153	0	0	0	2	1	163	0	0	1	300	0	0	0	0	0	0	3680	44	0	2	462	0	22	0	0	1	1	1	1	97	13	0
OTU_71	0	4	0	0	9	0	7603	0	3	0	0	0	0	2	1	11	55	0	0	0	0	0	25	0	0	0	100	0	7	1	0	0	0	0	27	0	4	4785	0	0	1	0	1	0	0	0	14	3	0
OTU_54	8	2	11	4	2	0	3519	3	0	0	3	0	0	2	0	1	80	0	0	0	0	0	144	0	0	0	65	0	0	2	0	0	2	9811	39	1	0	0	0	7	0	0	0	1	5	4	34	0	1
OTU_58	71	4136	178	2	21	100	19	45	1	17	124	0	0	1	3	1759	1	0	3	1980	673	888	1	0	1	1	12	1474	955	3	1	0	256	85	0	0	443	78	12	0	0	1	77	5	655	50	184	2	2
OTU_68	2	2	0	1	1	7	267	70	4	0	2154	0	0	35	0	8091	98	0	0	0	5	313	51	0	1	2	72	5	1425	0	0	0	2	1070	13	8	2	502	1	5	0	0	968	0	5	261	38	0	0
OTU_61	2	1	1	0	4	0	584	1	0	178	973	0	0	4	0	1585	19	0	0	0	3104	535	0	0	0	0	0	0	0	1	0	0	0	457	0	1	0	1883	0	0	0	3	620	0	2	1230	0	0	0
OTU_74	3	0	0	5	3	0	0	14156	6101	32	0	0	0	2	0	0	0	0	0	0	2	0	0	0	0	1	0	0	0	0	0	0	0	0	0	63	5	0	0	0	0	3	0	0	9	0	0	0	0
OTU_59	3	0	4	0	1	2626	1034	1	2	257	2038	0	0	1	1	2003	0	3	0	0	7	3357	37	1	0	0	52	608	79	3	0	0	0	277	0	7	3	525	0	0	0	3	1533	0	1	1718	10	0	0
OTU_43	1	2	2	0	1	0	1	5	1	0	2	0	0	0	0	2	70	0	0	0	0	0	95	1	1	0	136	1	0	1	0	0	0	0	0	6	0	7905	0	16	0	0	1	2	0	3	71	2	1
OTU_69	0	10	0	0	7	1	2	0	0	0	0	0	3	0	0	0	374	0	0	0	0	1	251	2	1	0	170	0	15637	1	0	1	1	1	0	0	1	0	0	36	0	0	0	2	8	3	20	6	3
OTU_70	8	3	11	1	1	0	4	1	0	0	0	0	0	0	0	0	387	2	0	1	1	0	354	0	3	4	282	0	1	6	0	0	0	341	0	3	0	13520	0	91	0	1	3	2	4	0	126	9	0
OTU_80	0	0	0	0	0	0	0	0	0	23	3064	0	0	0	0	1	0	0	0	0	0	0	0	0	0	0	0	0	0	0	0	0	0	1	0	0	0	1	0	0	0	0	1	0	0	2	0	0	0
OTU_78	0	1	0	0	0	0	66	3	0	0	339	0	0	0	0	54	165	0	0	0	56	1047	0	0	0	0	0	60	142	20	0	2	8	2435	0	7	0	504	4753	31	0	1	1	0	0	2	26	0	0
OTU_72	0	0	1	0	0	848	192	1	4	0	213	0	0	1	0	2	0	1	0	0	1569	1	0	0	0	0	0	0	0	0	0	0	1	1134	0	0	3	2335	0	9	0	3	1674	0	0	4171	0	0	0
OTU_79	0	4	3	2	0	0	0	0	2	0	0	1	1	0	0	1	78	0	1	2	0	0	131	0	4	2	156	0	0	3	0	0	0	0	12	0	6301	0	0	50	239	239	0	2	101	0	13	5	0
OTU_77	0	0	0	2	0	0	0	3	0	0	0	0	0	0	0	867	0	0	0	0	0	0	0	0	1	0	0	0	1	1	0	0	0	45	0	4	0	0	0	0	0	0	7	0	4	62	17	0	0
OTU_83	2	3	6	0	2727	643	4069	1	0	3846	0	0	0	0	0	0	24	0	0	2	0	0	0	1	0	1	0	0	104	0	0	1	0	7	0	0	0	1	0	16	0	0	0	0	1	0	0	0	4
OTU_67	160	3	123	1811	1	3	28	2	57	8	9	0	0	23	2	34	115	4	827	11	27	20	35	0	1	1245	70	14	182	0	590	26	1	6	0	1427	179	22	613	31	567	139	72	1225	294	49	15	10	582
OTU_55	395	16	2	220	65	12	0	2	118	31	0	131	11	51	1	2	64	16	57	169	7	26	0	2	3	0	51	7	93	0	0	19	1	17	0	2420	1390	2	427	201	94	132	14	362	203	7	16	181	42
OTU_84	1	0	0	0	0	0	10502	0	0	0	1	0	0	0	0	3	15	0	0	0	0	0	39	0	0	0	64	0	0	0	0	0	0	977	0	0	0	145	0	0	0	0	161	0	0	250	0	0	0
OTU_82	0	7	6	0	3	0	1	1	0	0	2	0	0	1	0	3	38	0	0	0	0	0	73	0	0	1	101	0	4	1	0	0	0	9052	0	0	0	756	1	0	0	0	0	1	0	2	60	2	0
OTU_87	3	0	1	5	0	1	0	2	0	8356	0	0	0	0	0	0	174	0	0	6	0	0	0	0	1	4	151	0	0	2	0	0	0	0	0	11	0	1	0	3	0	0	0	1	3	1	44	4	5
OTU_64	6	0	1	7	0	0	0	3	0	2	0	0	0	0	1	2	0	0	0	0	0	0	42	0	1	0	96	0	0	0	0	0	1	10445	1	2	1	0	2	3	0	0	0	0	8	0	36	39	1
OTU_90	3	0	1	2	0	0	5051	3	0	0	0	0	0	1	0	2	32	0	0	0	0	2	110	0	0	1	121	0	394	0	0	0	0	2229	0	9	0	1	0	21	0	0	0	0	1	0	12	6	2
OTU_91	0	0	0	0	0	0	0	0	0	0	0	0	0	0	1	0	198	0	0	0	0	0	0	0	9	0	3	0	0	0	0	0	0	0	0	0	0	0	6472	1	13	0	0	3578	143	0	0	0	0
OTU_86	3	5	6	0	5	0	1	3	7	0	4	0	0	2	0	0	150	0	0	0	3	0	310	1	1	0	332	0	24	1	0	3	2	0	0	3	3967	4292	0	28	1	0	2	1	2	0	82	13	1
OTU_62	2	0	0	1	0	1	0	2	4	0	0	0	1	0	1	2	31	0	8	0	0	0	45	0	4	0	123	0	0	5	3	0	2	407	0	1	4	7211	0	19	0	0	0	0	2	0	641	14	0
OTU_93	1	0	4	2	1	5297	1242	0	1	0	699	1	0	0	0	0	108	2	0	0	0	0	29	3	0	2	149	0	0	0	0	0	0	153	0	0	0	836	0	0	0	3	522	0	1	0	36	0	0
OTU_76	5	0	2	201	400	370	65	2	6	160	0	0	0	0	79	629	14	2	0	0	0	0	6	156	30	168	0	473	2156	0	2	2	92	0	0	0	3	165	0	0	2	2	0	1	12	0	5	9	0
OTU_49	0	26	19	0	21	0	0	0	7	0	0	0	0	22	0	0	0	0	0	0	3	0	0	0	0	0	0	0	21	0	0	0	0	0	342	0	6	0	0	0	0	0	0	0	0	0	0	0	0
OTU_92	0	0	0	0	0	0	0	21	0	39	1071	2	0	1	2215	0	133	27	4	92	184	381	5	1072	550	1	14	44	31	0	3	0	1	2	28	0	0	513	0	3	1	0	0	3	1	0	3	19	0
OTU_88	0	1	0	0	2078	436	315	7	655	18	241	1	0	1	450	710	84	1	0	0	1	478	0	1	1	8	0	0	1	0	0	0	0	396	0	2	0	880	0	0	0	161	518	1	0	1114	0	7	0
OTU_73	0	1	0	0	0	0	1	0	0	0	1	0	0	0	0	1	226	0	0	0	0	0	403	0	2	2	187	0	0	0	0	0	0	3760	0	0	1	1	0	22	0	1	1	2	0	4	102	7	0
OTU_85	1	1	3	0	4	0	0	2	13	219	3511	0	0	8	0	1	65	0	0	0	2	0	30	0	0	0	92	0	2	0	0	0	0	1	0	3	6	0	0	8	0	0	0	1	1	1	22	10	11
OTU_89	1	1	0	0	71	65	56	3	370	280	0	1	3	210	520	19	50	17	58	41	0	13	39	133	106	1818	8	102	263	3	224	191	181	0	9	0	169	499	0	17	319	79	12	4	237	7	3	13	2
OTU_99	1	0	1	6	511	333	1541	21	1	290	2127	0	0	6	0	0	185	0	2	1	0	0	172	0	1	0	227	1	1	2	0	0	0	0	0	0	0	0	0	22	0	0	1	2	3	0	78	21	2
OTU_75	1	0	2	0	0	0	1	3	0	0	1	0	0	0	0	1	136	0	0	0	0	2	130	0	0	0	139	1	2	1	0	0	0	3929	0	2	0	0	0	22	0	1	0	0	1	0	29	8	2
OTU_100	2	1	2	118	5469	140	649	32	361	47	378	0	0	1	0	0	42	0	0	0	1	0	0	0	0	0	11	198	123	2	0	0	2	1	0	1	0	10	0	0	0	1	0	0	1	0	0	0	0
OTU_95	0	0	0	0	0	0	7087	1	0	0	0	0	0	0	0	0	0	0	0	0	0	0	0	0	0	0	0	0	0	0	0	0	0	0	5	1	1	0	0	0	0	0	77	0	0	0	0	0	0
OTU_101	0	0	0	1	0	1	0	0	0	9	0	0	0	0	0	4	0	0	0	0	0	0	0	0	0	0	0	0	52	1	0	0	1292	9	18	0	0	1	0	0	0	0	293	0	1	110	15	0	0
OTU_104	0	0	0	0	0	0	0	0	0	0	4	0	0	0	0	3	78	0	0	0	0	0	0	0	0	0	0	0	0	0	0	0	0	7039	0	0	0	0	0	0	0	0	2	0	0	0	4	2	0
OTU_97	0	0	0	0	0	80	17	0	0	476	0	0	0	0	0	0	1	4	5	12	0	0	4	0	1671	2	1	1	0	0	2	10	0	12	0	93	21	1	325	1	452	58	2	3281	16	5	0	5	0
OTU_108	1	0	0	0	0	0	0	2	0	0	0	0	0	0	2	0	0	0	0	0	6	0	0	0	0	0	0	0	177	0	0	0	0	1	0	2	0	28	0	0	0	1	0	0	2	0	0	0	0
OTU_109	0	27	0	1	26	0	0	0	1	0	0	0	0	3	0	0	81	0	0	0	2	0	2	1	0	1	103	4614	949	3	2	0	4	0	0	0	5	0	0	3	2	0	0	1	0	0	67	9	6
OTU_112	0	0	0	0	0	0	0	0	0	0	3	0	0	0	0	6	0	0	0	0	0	0	0	0	0	0	0	0	0	0	0	0	0	5592	0	1	0	0	0	0	0	0	0	0	0	0	0	0	0
OTU_111	5	2	1	3	2	0	0	0	6	274	4949	0	0	3	0	0	66	0	0	0	4	0	43	0	0	0	118	0	1	3	0	0	1	1	0	0	10	0	0	33	0	0	0	0	3	0	28	4	2
OTU_110	0	0	0	0	0	0	1076	0	0	279	482	0	0	0	0	0	0	0	0	0	2	1261	0	0	0	0	0	0	0	0	0	0	0	2	0	0	0	57	0	0	0	0	937	0	0	944	0	0	0
OTU_115	4	0	0	0	3	2	0	2	1	0	0	0	1	0	0	0	733	0	1	3	0	0	857	0	8	10	762	0	0	7	1	1	0	0	0	3	0	0	1	64	2	0	0	5	6	0	179	31	1
OTU_114	1	0	0	0	0	0	0	0	0	41	336	0	0	4	0	0	0	0	0	0	0	1576	0	0	0	0	0	0	0	0	0	0	1	125	0	0	3	133	0	0	0	1	898	0	0	1189	0	0	0
OTU_116	0	0	0	0	3	0	0	1	0	0	0	0	0	1	0	1	85	0	0	0	0	0	0	0	0	1	132	0	1	0	2	0	0	0	0	0	0	1320	0	3	0	0	0	0	0	0	29	4	0
OTU_122	3	0	0	1	0	0	0	0	0	0	0	0	0	0	0	3	0	0	0	0	0	0	60	0	0	0	62	0	1	0	0	0	0	0	0	0	0	0	0	0	0	0	0	0	3641	0	0	0	0
OTU_123	3	2	0	5	0	0	0	0	0	0	0	0	0	0	0	0	232	0	0	0	0	0	42	0	0	0	108	0	0	3	0	0	0	0	0	0	1	0	0	67	0	0	0	5	6	0	73	4	2
OTU_107	0	0	0	0	0	0	0	1	0	0	0	0	0	1	0	0	0	0	0	0	0	0	35	0	0	0	0	0	0	1	0	0	0	2981	0	1	0	589	0	0	0	0	0	0	0	1	12	5	0
OTU_124	0	0	0	0	0	0	0	0	0	0	0	0	0	0	0	1	0	0	0	0	0	0	0	0	0	0	47	0	0	0	0	0	0	3656	0	0	0	0	0	2	0	0	0	0	0	0	10	3	0
OTU_127	0	0	0	0	0	0	0	0	0	0	2	0	0	0	0	0	151	1	1	0	0	0	458	1	4	2	312	0	0	7	0	1	0	2216	0	0	0	0	0	85	0	0	0	1	0	0	114	5	0
OTU_130	5	2	1	0	0	0	0	1	3	0	2	0	0	1	1	1	191	0	0	0	1	0	360	0	3	2	312	0	1	2	0	0	0	1926	0	1	1	0	2	55	0	1	0	0	1	0	79	28	1
OTU_126	1	0	0	1	2	0	0	2420	43	1	0	0	0	1	0	2	0	0	0	4	9	0	0	0	0	0	66	0	2	3	5	9	23	5	0	5	0	0	0	0	0	2	0	0	2	0	0	0	0
OTU_125	0	0	1	0	0	390	243	0	1	53	184	0	0	3	0	0	0	0	0	0	1	0	0	0	0	0	24	0	0	0	0	0	0	0	0	0	0	1702	0	13	0	2	1	0	1	0	0	0	0
OTU_120	2	0	0	0	0	0	0	0	0	0	2347	0	0	0	0	0	0	0	0	0	0	547	0	0	0	0	0	0	0	0	0	0	1	0	0	0	0	0	0	0	0	0	0	0	0	0	0	0	0
OTU_128	0	0	2	0	2	0	0	1	0	0	2	0	0	2	0	0	86	0	0	0	0	0	139	0	1	0	86	0	0	0	0	0	0	1149	0	0	0	845	0	19	2	0	0	1	1	0	47	4	1
OTU_133	0	0	1	0	0	0	111	0	0	0	294	0	0	1	0	2	0	0	0	0	0	2372	11	0	0	0	0	0	0	0	0	0	0	0	0	0	0	175	0	0	0	1	0	0	0	0	0	0	0
OTU_134	0	0	0	0	2	0	6	0	1	6	0	0	0	0	0	0	151	0	0	0	0	0	49	0	1	2	30	0	2	0	0	0	0	1548	0	0	0	0	0	22	0	0	0	0	0	0	37	1	0
OTU_117	22	2580	197	0	2	0	0	0	5	0	0	0	0	0	0	0	0	0	0	0	0	0	35	0	0	0	38	6	52	0	0	0	0	0	0	0	1	0	0	4	0	0	0	0	1	0	15	0	0
OTU_131	6	0	0	3	2	0	0	2571	153	0	0	0	0	1	0	0	19	0	0	0	0	0	70	0	0	0	0	0	0	0	0	0	0	0	0	38	0	0	0	0	0	0	0	0	1	0	0	0	0
OTU_103	1	0	0	0	0	2	0	0	2	2	0	4	13	1	1	2	891	5	0	3	1	0	482	1	11	5	671	4	1	1	4	3	0	0	10	0	1	1	1	186	8	0	1	1	0	0	248	65	1
OTU_135	0	0	0	1	0	3	0	2	1	0	8	4	0	271	6	64	0	0	0	1	38	15	0	0	0	0	0	7	15	0	0	0	9	0	2	0	0	1	0	0	0	0	0	0	2	13	2	0	0
OTU_105	0	1	0	0	1	33	41	0	0	86	17	0	0	3	147	180	0	1	1	5	129	102	12	1	0	0	0	7	368	1	0	0	8	31	0	2	129	21	2	1	0	56	392	0	367	170	0	5	0
OTU_137	0	0	0	0	33	15	0	1	1	12	0	0	0	0	0	0	0	0	0	0	1	0	0	0	0	1	0	0	15	0	0	0	1	0	0	0	2497	0	0	0	0	0	0	0	0	1	0	0	0
OTU_94	31	37	95	25	41	0	0	6	78	0	0	1	0	40	1	0	276	1	1	2	46	0	275	0	3	0	142	0	9	3	2	2	0	0	0	9	26	1	3	28	2	6	0	4	19	0	104	5	1
OTU_140	1	1	0	2	9	0	1	7	2	176	1616	0	0	0	146	27	15	2	6	4	40	31	0	52	30	1	2	6	4	0	0	0	2	0	4	0	1	37	0	0	0	0	0	0	0	0	0	1	0
OTU_136	33	30	235	2	17	5	0	0	4	101	0	1	0	53	4	0	9	21	15	172	11	0	109	5	0	62	17	0	1	0	3	0	1	0	304	3	2	0	1	64	1	0	0	9	0	1	773	197	23
OTU_98	2	0	6	0	0	1	0	0	0	3	0	4	5	0	3	0	314	4	0	18	0	0	448	10	5	6	806	4	0	2	9	2	0	2	0	0	1	0	3	234	4	0	0	4	0	0	325	36	1
OTU_144	0	0	0	0	0	0	0	1	0	0	2307	0	0	0	0	0	0	0	0	0	0	2	0	0	0	0	0	0	0	0	0	0	0	0	0	0	0	0	0	0	0	0	0	0	0	0	0	0	0
OTU_143	0	0	0	0	1	0	0	0	0	0	0	0	0	0	0	0	0	0	0	0	0	0	0	0	0	1	19	0	2258	0	0	0	0	0	0	0	0	0	0	0	0	0	0	0	2	0	0	0	0
OTU_141	2	0	0	1	0	0	0	0	0	0	0	0	0	0	0	0	39	0	0	0	0	1	74	0	0	0	55	0	0	2	0	0	1	0	0	0	0	1187	0	0	0	0	0	1	1	0	6	2	3
OTU_119	1	0	0	0	0	0	3	0	0	0	41	0	0	0	0	958	0	0	0	0	0	12	0	0	0	1	0	0	329	0	0	0	2	1	18	0	1	488	0	0	0	0	0	0	0	0	0	1	0
OTU_153	0	0	0	0	0	0	0	0	0	0	0	1	0	0	2	0	330	0	1	0	0	0	519	0	5	4	777	0	0	1	1	0	0	0	0	0	0	0	0	46	0	0	0	4	0	0	202	25	4
OTU_146	0	0	0	9	7	7	19	121	66	23	236	1	1	8	6	1	45	27	18	22	10	60	2	621	216	0	1	19	38	0	0	0	1	0	0	0	0	162	0	2	0	0	6	0	0	2	1	0	1
OTU_154	0	0	1	0	0	0	1	0	0	2	7	0	0	0	0	55	0	0	0	0	32	0	0	0	0	0	0	0	1	0	0	0	0	0	0	0	0	11	0	0	0	0	5	0	0	21	0	0	0
OTU_150	0	0	0	0	0	0	620	0	5	0	0	0	0	0	0	0	0	0	0	0	0	373	10	0	0	0	0	0	0	0	0	0	0	511	0	0	5	46	0	0	0	0	0	0	0	0	0	3	0
OTU_148	0	0	0	0	0	0	0	0	0	0	0	0	0	0	0	0	677	0	1	0	0	4	1	0	1	0	158	2	6	5	3	3	2	0	141	0	0	0	0	38	5	0	0	3	0	0	276	105	2
OTU_121	0	0	0	0	0	0	0	0	0	0	2	0	0	0	0	153	0	0	0	0	0	16	30	0	0	0	0	0	0	0	0	0	0	128	0	2	0	22	0	0	0	0	13	0	0	23	0	0	0
OTU_160	0	0	0	0	0	0	0	0	0	0	0	0	0	0	0	0	83	0	0	0	2	0	0	0	0	1	157	1338	145	1	0	0	0	0	0	0	0	0	0	6	0	0	0	0	0	0	21	2	0
OTU_152	0	0	0	50	22	22	49	59	10	18	457	0	0	1	26	1	0	20	4	18	16	78	1	608	81	0	0	25	6	0	0	0	0	0	0	0	0	67	0	0	0	0	1	0	0	0	0	1	0
OTU_159	1	0	0	8	7	1	0	621	91	668	52	0	0	3	32	4	95	4	3	3	18	2	12	11	4	0	20	13	0	1	9	1	1	0	4	11	0	2	0	9	0	1	0	0	1	0	7	0	0
OTU_48	2	0	0	0	1	0	3	0	0	15	0	0	0	4	0	2	227	0	1	0	0	0	264	0	3	2	283	0	0	5	0	0	0	0	0	0	0	293	0	7	0	0	0	2	0	12	78	9	0
OTU_113	3	3	4	4	6	2	1	0	9	9	0	2	2	3	2	1	399	3	1	7	7	0	415	5	4	5	237	1	0	2	3	5	0	2	0	1	5	1	2	98	4	0	2	4	1	0	115	20	2
OTU_142	2	0	0	1	2	6	94	0	0	40	44	0	0	0	7	202	17	0	0	0	0	90	47	0	1	0	27	0	25	0	0	0	9	95	2	0	0	205	0	0	0	3	73	0	4	128	2	0	0
OTU_162	0	0	0	0	0	1	0	80	81	17	0	1	0	0	0	0	112	1	1	6	0	0	0	607	302	0	0	0	51	0	0	0	0	0	0	1	1	221	0	0	0	0	0	0	0	0	0	3	0
OTU_166	0	0	0	0	0	0	0	1	16	0	0	0	0	1	0	0	0	0	0	0	0	1	0	0	0	0	0	0	0	0	0	1	0	0	0	3	15	0	0	0	0	0	0	0	0	0	0	0	0
OTU_168	0	0	0	0	0	0	0	0	0	0	0	0	0	0	0	0	60	0	0	0	0	0	140	0	3	1	57	0	0	0	0	0	0	1008	0	0	0	0	0	31	0	0	0	0	0	0	71	4	0
OTU_167	0	0	0	0	0	0	0	0	0	0	0	0	0	0	0	0	551	1	0	0	0	0	286	0	3	2	345	0	0	7	1	0	0	0	0	0	0	0	1	22	0	0	0	2	0	0	187	16	0
OTU_171	0	0	0	0	0	0	0	0	0	0	0	0	0	0	0	0	0	0	0	0	0	0	0	0	0	0	0	0	0	0	0	0	0	0	0	0	0	0	0	0	0	0	0	0	0	0	0	0	0
OTU_155	3	2	1	1	0	0	0	0	0	0	0	0	1	0	0	0	483	0	3	2	0	0	329	0	0	5	216	1	0	4	0	0	0	0	12	1	1	0	0	60	2	0	0	5	1	0	119	17	1
OTU_157	33	80	63	0	11	0	0	10	2	180	1	11	50	42	2	12	0	43	46	8	35	6	0	0	0	0	4	4	29	15	116	12	24	0	0	25	50	2	140	0	23	9	5	98	27	1	0	6	0
OTU_170	0	0	0	11	0	7	0	0	0	1	7	0	0	23	17	33	0	0	0	0	50	5	1	0	5	1	0	1	4	0	0	0	1	5	0	1	0	1	0	0	0	4	6	0	14	11	6	0	0
OTU_147	0	1	0	0	0	0	38	0	0	70	80	0	0	0	136	84	0	0	0	0	0	159	36	0	0	1	0	0	415	1	0	0	21	0	0	0	0	60	0	2	0	0	1	0	0	62	7	4	0
OTU_172	16	19	77	0	4	3	0	0	2	29	0	0	0	17	1	0	0	11	2	46	4	0	35	5	1	31	17	0	0	0	3	0	1	0	78	0	0	0	0	28	0	0	1	8	0	0	622	111	22
OTU_169	0	0	0	0	39	93	4	0	0	29	38	0	0	0	0	0	0	0	0	0	30	0	0	0	0	15	22	0	78	0	0	4	19	4	0	0	0	2	0	0	0	0	0	0	0	0	45	0	0
OTU_175	0	0	0	0	3	2	0	0	0	0	0	1	0	0	0	0	8	0	0	1161	1	0	0	0	0	2	0	0	0	0	0	0	0	0	0	0	0	0	0	0	0	0	0	0	0	0	0	0	1
OTU_176	0	0	0	166	58	45	152	112	20	16	86	0	0	1	0	0	0	115	32	51	29	156	0	44	11	0	0	4	2	0	0	0	0	0	0	0	0	29	0	0	0	0	1	0	0	0	0	2	0
OTU_156	0	0	4	0	185	417	20	0	6	9	2	0	0	1	49	0	38	0	0	4	2	1	0	0	0	0	0	5	59	0	0	6	19	0	0	0	1	1	0	0	0	21	0	0	12	0	19	4	0
OTU_139	6	0	0	4	1	33	23	0	1	111	1	0	0	0	0	235	0	0	1	0	19	0	12	0	0	0	1	0	141	0	0	0	4	150	0	0	0	148	0	0	0	4	24	0	3	58	0	0	2
OTU_163	0	4	256	0	1	0	0	0	0	24	0	0	0	0	0	146	0	0	0	0	340	103	0	0	0	0	0	0	66	0	0	0	0	0	0	0	0	0	0	0	0	0	63	0	0	105	0	0	0
OTU_183	0	0	1	0	0	0	0	0	0	0	0	0	0	0	0	0	356	0	0	0	0	0	345	0	0	2	171	0	0	2	0	0	0	0	0	0	1	0	0	108	0	0	0	3	0	0	97	6	1
OTU_187	0	0	0	0	0	0	0	0	0	0	0	0	0	0	0	0	27	0	0	0	0	0	1027	0	0	0	1	0	0	0	0	0	0	0	0	0	0	0	0	0	0	0	0	0	0	0	64	0	0
OTU_158	0	0	12	0	0	16	10	0	0	1	38	0	0	1	0	137	0	0	0	0	24	64	0	0	0	0	0	7	20	215	0	0	3	35	0	0	0	111	21	6	0	0	9	0	12	11	0	0	0
OTU_189	0	0	0	0	0	0	0	0	0	0	0	0	0	0	0	0	0	0	0	0	9	0	0	0	1	0	0	1	0	1	0	0	0	0	0	0	0	0	0	0	0	0	0	0	0	0	111	0	0
OTU_173	0	0	0	0	0	0	0	0	0	0	0	0	0	0	0	0	0	0	0	0	0	0	0	0	0	0	0	0	0	0	0	0	0	0	0	0	0	1066	0	0	0	0	0	0	0	0	0	0	0
OTU_138	0	0	0	0	0	0	868	0	0	0	0	0	0	0	0	80	29	0	0	0	0	0	0	0	0	0	0	0	0	0	0	0	0	14	0	0	0	26	2	0	0	0	0	0	0	0	13	0	0
OTU_193	174	245	625	0	1	0	0	0	0	0	0	0	0	0	0	0	0	0	0	0	1	0	0	0	0	0	0	0	0	0	0	0	0	0	0	0	0	0	0	0	0	0	0	0	0	0	0	0	0
OTU_174	0	0	0	5	5	59	86	7	178	48	16	8	7	98	9	0	0	9	1	13	4	35	0	11	10	1	0	12	57	0	7	18	0	0	0	1	0	145	0	0	1	0	71	0	1	82	0	3	0
OTU_179	0	1	0	0	0	0	0	0	0	0	0	0	0	0	0	0	168	0	0	0	0	0	341	1	4	0	275	0	0	3	0	0	0	0	22	0	0	0	0	23	0	0	0	0	0	0	128	11	2
OTU_197	0	0	0	0	0	0	0	0	0	0	0	0	0	0	0	0	0	0	0	0	0	0	33	0	0	0	0	0	0	0	0	0	0	0	0	0	0	0	0	6	0	0	0	0	0	0	0	2	0
OTU_182	0	0	0	0	1	5	0	0	0	4	1	0	0	0	37	1	1	0	0	0	69	0	0	0	0	0	0	0	7	0	0	0	1	0	0	0	0	0	0	0	0	18	0	0	40	1	21	0	0
OTU_180	0	0	0	1	7	5	0	0	10	25	0	0	0	13	35	1	6	6	20	16	0	0	2	4	8	92	12	27	13	2	65	123	6	0	0	0	29	3	0	4	178	4	0	0	22	0	15	5	0
OTU_200	0	0	0	0	0	0	0	0	0	0	0	0	0	0	0	0	16	0	0	0	0	0	89	0	0	0	92	0	0	0	0	0	0	0	0	0	0	1	0	0	0	0	301	0	0	497	0	1	0
OTU_165	0	0	0	0	0	0	0	0	0	77	188	0	0	0	0	0	3	0	0	0	0	0	3	0	0	0	3	0	0	0	0	0	0	177	0	0	0	151	0	0	0	0	25	0	0	0	1	0	0
OTU_194	0	0	0	0	0	0	0	0	0	0	0	0	0	0	0	0	0	0	0	0	0	0	0	0	0	0	0	0	0	0	0	0	0	0	0	0	0	31	0	0	0	0	0	0	0	0	0	0	0
OTU_190	1	0	173	0	0	0	0	0	0	0	0	0	0	0	1	0	29	0	0	0	0	0	0	0	0	0	0	4	33	0	0	11	0	0	0	59	212	1	0	0	165	3	6	0	134	0	0	0	0
OTU_177	26	133	178	0	0	0	0	0	0	25	0	20	33	36	2	20	0	8	1	10	12	10	0	0	0	0	0	0	15	38	14	19	22	0	0	25	46	2	0	0	0	5	25	0	33	3	0	2	0
OTU_202	0	0	0	0	0	0	0	0	0	0	0	0	0	0	0	0	6	0	0	0	0	0	3	0	0	0	0	0	0	0	0	0	0	974	0	0	0	0	0	1	0	0	0	0	0	0	0	0	0
OTU_96	0	0	1	1	0	0	0	0	27	0	8	0	0	0	0	0	0	0	0	0	2	0	0	0	0	0	0	0	0	0	0	0	0	743	1	0	21	5	0	0	0	3	41	0	2	0	0	0	0
OTU_205	1	1	0	1	0	0	0	0	0	0	0	0	0	1	0	0	91	0	0	0	0	0	114	1	0	0	103	0	1	1	0	0	0	314	0	0	0	0	0	69	0	0	0	1	0	0	8	0	2
OTU_207	0	0	0	0	0	0	29	0	0	828	0	0	0	0	0	0	50	0	0	1	0	0	0	0	0	0	0	0	0	0	0	0	0	0	0	0	0	0	0	0	0	0	0	0	0	0	0	0	0
OTU_198	0	0	0	0	0	4	0	0	0	7	0	0	0	0	44	0	0	0	0	0	72	0	1	0	0	0	0	0	7	1	0	0	0	0	0	0	0	0	0	0	0	7	0	0	22	0	9	0	0
OTU_204	0	0	0	0	0	0	0	0	0	0	46	0	0	0	0	0	0	0	0	0	0	0	0	0	0	0	0	0	0	0	0	0	0	0	0	1	0	835	0	0	0	0	0	0	0	0	13	0	0
OTU_213	0	0	0	0	0	0	0	0	0	0	0	0	0	0	0	0	193	0	1	1	0	0	142	0	3	1	317	1	0	2	0	0	0	0	0	0	0	0	0	107	0	0	0	1	0	0	50	17	0
OTU_181	0	2	0	0	0	0	0	0	0	0	0	0	0	0	0	1	0	0	0	0	9	1	0	0	0	0	0	8	275	0	0	0	0	1	0	0	0	0	0	0	171	249	21	12	86	1	0	0	0
OTU_191	1	0	0	0	0	0	0	0	0	0	0	0	0	0	0	0	0	0	0	0	0	0	0	0	0	0	0	0	0	0	0	0	0	0	0	0	0	637	0	0	0	0	0	0	0	0	0	0	0
OTU_106	0	0	0	0	0	3	2	0	0	102	1	0	0	0	0	69	0	0	1	90	22	3	0	0	0	0	31	0	68	0	0	2	0	2	0	0	0	4	0	0	1	0	2	1	0	9	27	2	0
OTU_145	3	0	106	3	3	0	0	7	14	0	0	0	0	0	0	1	94	0	0	0	4	0	1	1	0	150	0	0	17	0	1	0	0	0	30	0	206	0	0	1	1	0	0	0	1	0	36	25	4
OTU_184	0	0	0	0	0	0	0	0	0	0	0	3	1	0	1	0	219	0	0	0	0	0	60	1	3	0	376	0	0	0	0	6	0	0	53	0	1	0	1	23	0	0	0	1	1	0	0	3	0
OTU_220	0	0	0	0	0	0	3	0	0	0	0	0	0	0	0	0	0	0	0	0	0	0	3	0	0	0	0	0	0	0	0	0	0	0	0	0	0	0	0	0	0	0	1	0	0	0	0	0	0
OTU_209	0	0	0	0	0	0	0	0	0	0	0	0	0	0	0	0	41	0	0	0	0	0	11	0	0	0	63	0	0	2	0	0	0	0	0	0	0	594	0	14	0	0	1	3	0	0	30	10	0
OTU_222	0	0	0	0	0	0	0	0	0	0	0	0	0	0	0	0	0	1	0	0	0	0	0	0	0	0	0	0	1	0	0	0	0	575	0	0	0	0	0	0	0	0	0	0	0	0	0	0	0
OTU_195	0	0	1	0	177	114	6	0	0	112	4	0	4	0	12	0	11	0	0	0	2	5	0	0	0	0	0	17	53	0	0	6	39	2	0	0	0	1	0	0	1	0	0	0	23	0	11	0	0
OTU_178	0	0	453	0	0	10	8	0	0	6	27	0	0	0	0	53	0	0	0	0	0	20	0	0	0	0	0	0	0	0	0	0	1	2	1	0	1	4	0	0	0	0	21	0	0	12	0	0	0
OTU_186	0	0	0	0	0	1	40	0	0	32	0	0	0	0	6	28	0	0	0	0	9	3	0	0	0	0	0	2	315	0	0	0	0	30	0	0	0	0	0	0	0	0	44	0	0	48	7	0	0
OTU_206	9	27	21	0	1	0	0	0	0	46	0	26	35	9	3	0	2	37	73	42	20	1	1	0	0	0	24	0	5	62	92	35	11	0	3	19	19	0	0	0	0	1	0	2	14	1	3	18	0
OTU_201	0	0	0	0	0	0	0	0	0	1	0	0	1	0	0	0	260	1	0	7	0	1	84	0	2	2	52	1	0	3	1	1	0	0	94	0	0	1	0	7	2	0	0	1	0	1	92	17	8
OTU_225	0	0	0	0	0	0	0	0	0	0	0	0	0	0	0	0	0	0	0	0	0	0	0	0	0	0	0	3	0	0	0	0	1	0	0	0	0	0	0	0	0	0	0	0	0	0	5	0	0
OTU_216	0	0	0	0	0	0	0	1	31	3	0	0	0	0	0	0	0	0	0	0	0	0	0	0	0	132	0	0	48	0	55	115	20	0	0	0	0	0	0	0	188	15	0	0	80	0	0	0	0
OTU_219	1	2	0	2	0	0	0	2	0	0	0	0	0	0	0	0	282	0	0	0	0	0	180	0	3	1	20	0	4	3	0	0	0	0	0	5	0	1	0	69	0	0	0	0	0	0	108	20	2
OTU_218	0	0	0	0	0	0	0	0	0	0	0	1	0	0	0	0	17	0	1	0	0	1	0	0	0	0	33	0	1	0	0	1	0	0	473	0	0	0	0	6	0	0	0	0	0	0	5	0	0
OTU_208	0	0	0	4	2	31	3	11	3	27	2	66	42	10	3	0	13	25	7	124	4	0	4	145	74	1	3	21	7	0	6	1	0	0	1	0	0	1	0	0	0	0	4	0	1	2	1	23	0
OTU_234	0	0	0	0	0	0	0	0	0	0	0	0	0	0	0	0	0	0	0	0	0	0	0	0	0	0	0	0	0	0	0	0	0	0	0	0	0	0	0	0	0	0	0	0	0	0	0	0	0
OTU_223	0	0	0	0	0	280	84	0	0	53	4	0	0	0	0	0	0	0	0	0	0	0	0	1	0	0	14	0	0	0	0	0	0	0	0	1	0	211	0	0	0	0	0	0	1	0	10	0	0
OTU_238	1	0	0	0	1	0	1	25	19	22	142	47	65	19	45	0	18	0	0	0	0	0	9	0	1	0	33	60	18	0	91	0	0	0	0	0	0	20	0	3	0	0	0	0	0	0	6	2	0
OTU_215	21	53	54	0	0	0	0	0	0	27	0	5	17	13	1	7	1	15	24	21	32	5	1	0	0	0	12	0	13	54	38	14	9	0	5	25	55	1	0	1	0	8	8	0	21	1	4	2	0
OTU_228	0	0	0	0	0	10	6	0	0	0	0	0	0	0	0	0	0	0	0	8	0	1	7	0	1	0	0	0	0	0	0	0	0	4	0	65	0	7	39	0	0	0	0	470	0	0	0	0	0
OTU_237	0	1	0	0	215	1	0	1	0	0	0	1	0	0	13	0	10	0	0	0	2	5	0	0	0	0	0	14	0	0	0	0	0	0	0	0	14	0	216	1	111	0	1	0	3	0	0	1	0
OTU_231	0	0	0	0	169	0	0	0	0	0	0	0	0	0	18	0	9	0	0	0	0	6	0	0	0	0	0	19	4	0	0	0	0	0	1	0	9	0	148	0	152	0	1	0	0	3	0	0	0
OTU_240	0	3	0	0	1	0	0	0	0	0	0	0	0	0	0	0	154	0	0	0	0	0	95	0	0	0	115	0	0	2	1	0	0	0	0	0	0	0	0	27	0	0	0	0	0	0	62	1	0
OTU_224	0	0	0	2	0	0	2	1	3	5	0	0	0	9	0	0	34	0	0	8	0	0	24	1	0	21	43	0	2	1	0	0	1	0	101	1	1	0	0	36	2	0	0	4	4	0	75	73	13
OTU_239	0	0	0	0	0	0	0	0	0	0	0	0	0	0	0	0	285	0	1	0	0	0	104	0	3	4	79	0	0	1	0	0	0	0	0	0	0	0	0	44	0	0	0	0	0	0	58	16	0
OTU_236	0	0	2	0	0	0	2	0	0	0	0	0	0	1	0	0	199	0	0	0	0	0	105	0	0	0	100	0	0	0	0	0	0	0	0	0	0	139	0	11	0	0	0	0	0	0	28	4	1
OTU_229	0	0	0	0	0	4	14	0	59	0	0	0	0	49	14	5	3	2	19	8	0	5	1	0	0	0	12	8	20	5	33	41	0	0	0	0	59	7	1	2	36	14	4	0	30	8	19	1	0
OTU_241	4	13	9	0	2	0	0	0	0	1	0	4	2	2	0	0	1	4	2	1	0	0	0	1	31	30	0	6	3	0	1	2	0	0	0	0	10	0	14	0	17	1	0	58	6	0	2	0	163
OTU_233	0	0	0	188	0	9	0	0	4	1	0	0	0	0	0	0	0	13	81	6	0	1	0	0	0	0	0	0	0	1	0	0	0	53	0	54	0	0	1	0	0	0	0	10	0	0	17	123	7
OTU_196	2	1	35	0	1	0	0	0	1	0	0	0	0	0	0	0	0	0	1	0	0	0	1	0	0	0	0	437	46	0	0	0	0	0	0	1	3	0	0	0	0	0	0	0	0	0	0	0	0
OTU_226	0	0	0	0	0	12	0	0	0	95	1	0	0	0	0	16	0	0	0	21	2	2	0	0	0	0	0	0	89	0	0	1	6	40	1	0	0	1	0	0	0	0	36	0	0	20	0	0	0
OTU_249	0	0	0	0	0	0	0	0	0	0	0	0	0	0	0	0	92	0	1	1	0	0	353	0	0	1	32	0	0	0	0	0	0	0	0	0	0	0	0	23	0	0	0	0	0	0	30	0	0
OTU_257	0	0	0	0	0	0	0	0	0	0	0	0	0	0	0	386	0	0	0	0	0	0	0	0	0	0	0	0	0	0	0	0	0	0	0	0	0	0	0	0	0	0	0	0	0	140	0	0	0
OTU_254	0	0	0	0	0	0	0	0	0	0	0	0	0	0	0	0	0	0	0	0	0	0	0	0	0	0	0	0	0	0	0	0	0	536	0	0	0	0	0	0	0	0	0	0	0	0	0	0	0
OTU_203	0	0	0	7	6	1	0	0	0	0	0	0	0	0	0	0	0	202	246	29	10	3	1	0	0	0	0	0	0	0	0	0	0	0	0	0	0	1	0	0	0	0	0	0	1	0	0	21	0
OTU_251	0	0	0	0	0	0	0	0	2	0	0	0	0	1	0	0	125	0	0	0	0	0	213	1	0	1	67	0	0	1	0	0	0	0	0	0	0	0	0	36	0	0	0	0	0	0	50	6	3
OTU_235	1	0	1	1	0	0	0	0	0	8	0	0	0	0	0	0	0	0	0	0	0	0	0	0	0	0	0	0	0	0	0	0	0	104	0	0	0	413	0	0	0	0	0	0	0	0	0	0	0
OTU_255	0	13	0	0	0	0	0	33	0	0	0	0	0	0	0	4	0	0	0	7	3	2	0	0	0	0	0	3	4	2	0	0	0	0	0	0	10	1	0	0	0	0	3	0	26	0	1	0	0
OTU_266	0	0	0	0	0	0	0	0	0	0	0	0	0	0	0	1	0	0	0	0	0	0	0	0	0	0	0	0	1	0	0	0	0	0	0	0	0	0	0	0	0	0	109	0	0	387	0	0	0
OTU_250	0	0	0	0	0	1	0	0	0	0	0	0	0	0	0	0	186	0	0	0	0	0	106	0	1	0	108	2	0	3	0	2	0	0	0	0	0	0	0	33	0	0	0	0	0	0	29	4	0
OTU_247	5	5	50	0	3	0	0	0	1	7	0	0	0	15	0	0	0	1	3	43	3	0	19	0	0	12	0	0	0	0	1	0	0	0	39	1	0	0	0	15	1	0	0	0	0	0	190	54	1
OTU_263	1	0	1	0	0	0	0	0	1	0	0	0	0	1	0	0	120	0	0	0	0	0	211	0	1	0	108	0	1	1	0	0	0	0	0	0	0	0	0	12	0	0	0	0	0	0	6	3	2
OTU_210	34	1	0	17	0	0	0	0	8	0	0	0	0	0	0	0	6	0	0	0	1	0	0	0	0	0	0	0	0	0	0	0	0	0	0	110	110	0	1	0	5	6	0	34	5	0	1	17	4
OTU_271	0	0	0	2	0	0	128	0	0	0	0	0	0	0	0	0	0	0	0	0	0	0	0	0	0	0	0	0	0	0	0	0	0	348	0	0	0	0	0	3	0	0	0	0	0	0	0	0	0
OTU_246	7	19	68	1	2	0	0	0	0	12	0	0	0	21	0	0	0	2	5	53	3	0	31	5	0	18	0	0	0	0	2	0	1	0	51	0	0	0	0	4	0	0	0	0	0	0	123	25	5
OTU_277	0	0	0	0	0	0	0	0	0	0	0	0	0	0	0	0	86	0	0	0	0	0	160	0	0	1	182	0	0	1	0	0	0	0	0	0	0	0	0	18	0	0	0	1	0	0	7	4	0
OTU_278	0	0	0	0	0	0	0	0	14	0	0	0	0	1	2	1	0	0	0	1	0	1	0	0	0	0	0	1	32	0	20	158	4	0	0	0	3	1	0	0	150	8	0	0	39	2	0	0	0
OTU_273	0	0	0	0	0	0	0	0	0	0	0	0	0	0	0	0	26	0	0	0	0	0	0	327	78	0	0	0	0	0	0	0	0	0	0	0	0	18	0	0	0	0	0	0	0	0	0	0	0
OTU_244	0	0	0	22	29	3	4	4	2	2	3	0	0	0	0	0	2	87	105	13	97	22	0	1	0	0	0	0	0	0	1	0	43	0	0	0	0	0	0	2	0	0	0	0	0	0	0	7	0
OTU_282	0	0	0	0	0	0	0	1	0	0	0	0	0	0	0	49	156	0	0	0	0	0	72	0	1	2	93	0	0	2	0	0	0	0	0	0	0	0	1	10	0	0	0	0	0	0	36	5	1
OTU_283	0	0	2	0	0	0	0	0	0	0	0	0	0	0	1	0	77	0	0	0	0	0	0	0	0	0	0	4	4	0	0	15	0	0	0	0	73	3	0	0	101	0	0	0	76	0	0	0	0
OTU_227	0	0	0	0	0	0	0	0	0	1	0	0	0	0	0	0	130	0	0	1	0	0	31	0	0	4	28	0	0	0	0	1	0	0	25	0	0	0	0	4	1	0	0	0	0	0	41	12	2
OTU_288	0	0	0	0	0	0	1	0	0	168	82	0	0	0	0	0	0	0	0	0	0	0	0	0	0	0	0	0	0	0	0	0	0	175	10	0	0	0	0	0	0	0	0	0	0	0	0	0	0
OTU_269	0	0	0	151	0	0	0	1	0	0	0	0	0	8	0	0	0	0	0	0	7	0	0	0	0	0	0	8	0	0	0	0	0	0	0	0	3	1	0	0	0	14	0	0	70	0	8	0	0
OTU_276	0	0	0	0	0	0	0	0	0	0	0	0	0	0	0	0	0	0	1	0	0	0	0	0	0	0	9	0	0	0	0	0	0	0	0	0	0	132	0	0	0	0	0	0	0	0	0	0	0
OTU_280	0	0	1	0	0	0	0	0	0	0	0	0	0	0	0	0	17	0	0	0	0	0	109	0	5	1	153	0	0	3	0	0	0	0	0	0	1	0	0	89	0	0	0	0	0	0	27	2	1
OTU_275	1	0	0	0	0	1	0	5	3	0	0	0	0	0	0	0	188	0	0	0	0	0	44	0	1	0	103	1	1	0	0	0	0	0	0	2	4	0	0	0	0	0	0	0	0	0	15	4	0
OTU_290	11	401	0	0	0	0	0	0	0	0	0	0	0	0	0	0	0	0	0	0	0	0	0	0	0	0	0	0	10	0	0	0	0	0	0	0	0	0	0	0	0	0	0	0	0	0	0	0	0
OTU_291	0	0	0	0	0	0	0	0	0	0	0	0	0	1	0	0	115	0	0	0	0	0	82	0	2	1	163	0	0	1	0	0	0	0	0	0	0	0	0	13	0	0	0	0	0	0	36	1	0
OTU_265	0	0	1	0	0	0	0	0	0	0	0	0	0	0	0	0	144	0	0	0	0	0	54	0	1	0	135	0	0	1	0	0	0	0	0	1	0	0	1	15	0	0	0	0	0	0	49	4	1
OTU_256	10	3	47	2	6	0	0	0	3	17	0	0	0	14	1	0	1	4	4	39	3	0	12	3	0	6	0	0	0	0	0	0	0	0	69	0	1	0	0	19	0	0	0	4	0	0	91	27	7
OTU_284	0	0	0	0	0	0	0	0	0	0	0	0	0	0	0	0	31	0	0	0	1	0	0	0	0	0	2	0	0	0	0	0	0	0	0	0	0	0	0	4	0	1	0	0	0	0	0	0	0
OTU_260	0	0	0	0	0	0	0	0	0	0	0	0	0	0	0	0	172	0	0	0	0	0	18	0	1	1	186	0	0	0	0	0	0	0	0	0	0	0	0	5	0	0	0	1	0	0	5	5	4
OTU_252	0	0	0	0	0	0	0	0	0	0	0	0	0	0	0	0	0	0	0	0	0	0	0	0	0	0	0	0	0	0	0	0	0	0	0	0	0	397	0	0	0	0	0	0	0	0	0	0	0
OTU_298	0	0	0	0	0	0	0	0	0	0	0	0	0	0	0	0	0	0	0	0	0	0	0	0	0	0	0	0	0	0	0	0	0	0	0	0	0	0	0	0	0	0	0	0	0	0	0	0	0
OTU_295	0	0	0	0	0	0	172	0	0	0	0	0	0	0	0	0	1	0	0	0	0	0	9	0	0	0	4	0	16	0	0	0	0	61	0	0	0	0	0	0	0	0	0	0	0	0	3	0	0
OTU_289	0	0	0	0	0	0	0	0	0	0	0	0	0	1	0	0	2	0	0	0	0	0	0	0	0	0	0	0	0	0	0	0	0	0	212	0	0	0	0	0	0	0	0	0	0	0	0	0	0
OTU_299	0	0	0	0	0	0	0	0	0	0	0	0	0	0	0	0	104	0	0	0	0	0	122	0	0	0	51	0	0	1	0	0	0	0	0	0	0	0	0	36	0	0	0	0	0	0	49	8	1
OTU_302	0	0	0	0	0	0	383	0	0	0	0	0	0	0	0	0	0	0	0	0	0	0	0	0	0	0	0	0	0	0	0	0	0	0	0	0	0	0	0	0	0	0	0	0	0	0	0	0	0
OTU_259	0	0	0	0	0	0	0	0	0	2	2	0	0	0	0	0	0	0	0	0	0	0	0	0	1	0	0	0	16	0	0	41	0	1	0	0	0	0	0	0	0	73	21	0	164	0	0	0	0
OTU_305	0	0	0	0	0	0	0	0	0	0	0	0	0	0	0	0	0	0	0	0	0	0	0	0	0	0	0	0	0	0	0	0	0	0	0	0	0	0	0	0	0	0	0	0	0	0	0	0	0
OTU_300	0	0	0	0	0	0	0	0	0	0	0	0	0	0	0	0	50	0	0	0	0	0	144	0	3	1	124	0	0	1	0	0	0	0	0	0	0	0	0	0	0	0	0	0	0	0	24	7	1
OTU_285	3	8	45	0	0	0	0	0	0	11	0	0	0	9	0	0	0	0	1	21	2	0	15	0	0	7	0	0	0	0	1	0	0	0	33	0	0	0	0	11	1	0	0	4	0	0	132	38	6
OTU_308	0	0	0	0	0	0	0	0	0	0	0	0	0	0	0	0	0	0	0	0	0	0	0	0	0	0	0	0	0	0	0	0	0	0	0	0	0	0	0	0	0	0	0	0	0	0	0	0	0
OTU_212	0	0	0	0	0	0	0	0	0	0	22	0	0	0	0	4	0	0	0	0	0	0	0	0	0	0	0	0	0	0	0	0	0	4	0	0	0	0	0	0	0	0	15	0	0	98	0	0	0
OTU_281	0	0	0	0	0	0	0	0	0	0	0	0	0	0	0	0	114	0	0	3	0	0	72	0	1	0	0	0	0	3	1	0	0	0	10	0	0	0	0	0	0	0	0	0	0	0	95	8	13
OTU_319	0	0	0	0	0	0	0	0	0	0	0	0	0	0	0	0	83	0	0	0	0	0	104	0	0	0	67	1	0	0	0	0	0	0	0	0	0	0	0	0	0	0	0	0	0	0	72	3	0
OTU_318	0	0	0	0	0	0	0	0	0	0	0	0	0	0	0	0	46	0	0	0	0	0	42	0	0	0	0	0	0	0	0	0	0	0	0	0	0	0	0	0	0	0	0	0	0	0	0	0	0
OTU_292	6	1	22	0	4	0	0	0	0	6	0	0	0	8	0	0	7	3	4	32	0	0	19	0	0	6	0	1	0	0	0	1	0	0	41	0	0	0	0	15	1	0	0	2	0	0	110	45	1
OTU_310	4	0	0	3	0	0	0	0	0	5	8	0	0	0	0	0	141	0	0	1	0	0	35	0	0	3	43	0	0	1	0	0	0	2	0	0	0	9	0	18	0	0	1	3	1	0	41	4	2
OTU_267	1	0	0	0	0	0	45	0	0	4	51	0	0	0	0	0	19	0	0	0	0	0	46	0	0	0	0	0	0	0	0	0	0	10	0	0	0	143	0	0	0	0	0	0	0	0	0	0	0
OTU_301	1	0	0	0	0	0	0	0	1	0	0	0	0	1	0	0	115	0	0	0	0	0	23	0	2	1	139	0	0	0	0	0	0	0	0	0	0	0	0	7	0	0	0	0	0	0	27	1	0
OTU_264	0	0	0	13	14	1	0	9	0	3	0	0	0	0	0	1	2	45	92	20	31	0	3	0	0	9	0	19	1	0	7	0	28	0	0	0	0	0	0	0	0	0	0	1	0	0	0	16	0
OTU_313	0	0	0	0	0	0	0	0	0	0	1	0	0	200	1	6	0	0	0	0	0	2	14	0	0	0	0	0	0	0	0	0	0	0	0	0	0	2	0	0	1	0	37	0	0	0	43	0	0
OTU_328	0	0	0	0	0	0	0	0	0	0	0	0	0	0	0	0	54	0	1	0	0	0	126	0	1	2	25	0	0	1	0	0	0	0	0	0	0	0	0	48	0	0	0	0	0	0	41	4	0
OTU_287	0	0	0	0	0	0	0	0	0	0	0	0	0	0	0	0	0	0	0	0	0	0	0	0	0	0	0	0	0	0	0	0	0	0	0	0	0	305	0	0	0	0	0	0	0	0	0	0	0
OTU_307	3	0	0	0	0	0	0	0	0	0	0	0	0	0	0	0	0	0	0	0	0	0	0	0	0	0	0	0	0	0	0	0	0	314	0	1	0	0	0	0	0	0	0	0	0	0	0	0	0
OTU_306	0	0	0	6	5	30	38	11	7	0	42	0	1	3	0	1	4	7	9	9	3	49	0	31	6	5	0	2	2	0	0	0	0	0	0	0	0	6	0	0	0	0	3	0	0	0	0	0	0
OTU_315	0	0	0	0	0	0	38	0	0	9	0	0	0	0	0	0	0	0	0	0	0	33	0	0	0	0	0	0	0	0	0	0	0	41	0	0	0	130	0	0	0	1	0	0	0	0	0	0	0
OTU_334	0	0	0	0	0	0	0	0	0	0	0	0	0	0	0	0	27	1	0	0	0	0	0	0	0	0	0	0	0	0	0	0	0	265	0	0	0	0	0	19	0	0	0	0	0	0	0	0	0
OTU_270	0	0	0	1	0	0	0	0	0	0	0	0	0	1	0	0	0	0	0	0	0	0	30	0	0	0	105	0	0	0	0	0	0	33	0	1	0	0	0	6	0	0	0	0	0	0	8	0	1
OTU_102	0	0	0	0	1	0	0	0	0	0	0	1	0	0	1	0	51	0	0	0	0	0	49	0	3	0	106	4	0	1	0	0	0	0	0	0	0	0	0	61	0	0	0	0	0	0	0	6	1
OTU_316	0	0	0	0	0	0	187	0	0	0	0	0	0	0	0	0	0	0	0	0	0	17	0	0	0	0	0	0	0	0	0	0	0	0	0	10	0	0	0	0	68	0	0	7	8	0	5	0	0
OTU_164	2	2	3	3	0	0	0	0	7	0	0	0	1	1	0	0	129	1	0	0	2	0	14	0	0	1	22	0	6	1	0	1	0	0	0	1	1	0	1	11	1	0	0	1	0	1	32	3	0
OTU_286	0	0	0	0	0	8	0	0	0	1	0	0	0	0	0	0	0	0	2	117	0	0	0	0	0	59	11	0	13	0	0	1	0	0	0	0	37	0	0	0	4	0	1	15	0	1	0	0	0
OTU_323	0	0	0	0	0	0	0	0	0	0	0	0	0	0	0	0	29	0	0	0	0	0	73	0	0	0	0	0	0	0	0	0	0	0	0	0	0	195	0	0	0	0	0	0	0	0	0	0	0
OTU_317	0	0	0	0	0	0	0	0	0	0	0	0	0	0	0	0	0	0	0	0	1	0	0	0	0	0	0	0	0	0	0	0	0	0	0	0	0	292	0	0	0	0	0	0	0	0	0	0	0
OTU_309	0	0	0	0	3	3	2	0	3	3	0	0	0	16	4	0	0	0	0	2	0	0	0	2	1	18	0	2	15	0	4	9	14	0	0	0	25	24	0	0	25	1	0	0	2	1	0	0	0
OTU_343	0	1	1	0	0	0	0	0	0	0	0	0	0	0	0	0	0	1	0	0	0	0	0	1	13	2	0	0	0	0	0	1	0	0	0	0	0	0	5	0	6	0	0	41	1	0	0	121	72
OTU_262	0	1	0	0	0	0	0	0	3	0	0	0	0	0	0	0	158	0	0	0	0	0	23	0	1	0	50	0	0	0	0	0	0	0	0	0	0	0	1	2	0	1	0	0	0	0	23	1	0
OTU_345	0	0	0	0	0	0	0	0	0	0	0	0	0	0	0	281	0	0	0	0	0	0	0	0	0	0	0	0	0	0	0	0	0	0	0	0	0	0	0	0	0	0	0	0	0	0	0	0	0
OTU_261	0	0	0	1	0	0	0	0	0	1	0	0	0	0	0	0	92	0	1	0	0	0	76	0	2	0	0	0	0	3	2	0	0	0	13	0	0	0	0	3	0	0	0	0	0	0	36	10	0
OTU_331	0	0	0	0	0	0	0	0	0	4	0	30	45	4	36	0	3	0	0	0	0	0	7	0	0	0	10	0	0	0	0	57	18	0	0	0	0	0	0	0	0	0	0	0	0	0	2	1	0
OTU_312	1	0	0	1	0	0	0	0	3	0	0	0	0	1	0	0	50	0	0	0	0	0	66	0	0	0	114	0	0	1	0	0	0	0	0	2	1	0	0	0	0	0	0	1	0	0	16	1	0
OTU_243	0	0	0	0	0	0	0	0	0	33	0	0	0	0	0	0	0	0	0	0	0	0	1	0	0	0	0	0	0	0	0	0	1	89	0	0	0	51	0	0	0	0	2	0	0	0	0	0	0
OTU_341	0	0	0	0	0	0	5	0	0	4	1	0	0	0	1	9	87	0	0	0	0	8	52	0	0	0	54	0	2	1	0	0	0	0	0	0	0	1	0	13	0	0	2	0	0	8	6	0	0
OTU_185	0	1	4	3	1	1	0	0	5	1	1	0	0	4	0	0	52	0	1	0	1	0	63	0	1	1	73	0	1	1	0	0	0	0	0	1	1	0	0	5	0	0	0	1	0	0	13	2	0
OTU_322	0	1	0	0	1	0	0	0	0	0	0	0	0	0	0	0	60	0	0	0	0	0	11	0	0	0	160	0	0	0	0	0	0	0	0	0	1	0	0	0	0	0	0	0	0	0	27	0	0
OTU_351	0	0	0	0	0	0	0	0	0	0	0	0	0	0	0	0	1	0	0	0	4	0	1	0	0	0	0	5	0	0	0	0	0	0	0	0	0	0	0	0	0	0	0	0	0	0	2	0	0
OTU_192	3	0	0	1	0	0	0	0	1	0	0	0	0	0	0	0	45	0	2	0	0	0	63	2	1	0	51	0	0	0	0	0	0	0	0	0	2	0	0	0	0	0	0	1	3	0	31	8	0
OTU_336	0	0	0	0	1	0	0	0	0	2	0	0	0	0	0	0	21	0	0	0	0	0	29	0	0	0	144	1	5	0	0	0	0	0	14	0	0	0	0	3	0	0	0	0	0	0	1	1	0
OTU_359	0	0	0	0	0	0	0	0	0	0	0	0	0	0	0	0	0	0	0	0	0	0	0	0	0	0	0	0	0	0	0	0	0	142	0	0	0	0	0	0	0	0	0	0	0	0	0	0	0
OTU_297	0	0	0	0	0	0	0	0	0	16	0	0	0	0	11	1	2	0	0	0	0	0	2	8	4	67	0	0	0	0	0	3	19	0	1	0	0	37	0	0	8	1	0	0	1	0	0	0	0
OTU_311	0	0	0	1	0	0	0	0	0	1	0	0	0	0	0	0	88	0	0	0	0	0	20	0	0	0	108	0	0	1	0	0	0	0	0	0	0	0	1	20	0	0	0	1	1	0	2	2	0
OTU_354	0	0	0	0	0	0	0	0	0	0	0	0	0	0	0	0	77	0	0	0	0	0	42	0	0	0	64	0	0	1	1	0	0	0	0	0	0	0	0	26	0	0	0	0	0	0	32	1	0
OTU_361	0	0	0	0	0	0	0	0	0	0	0	0	0	0	0	0	2	0	0	0	1	0	0	0	0	0	0	0	0	0	0	0	0	0	0	0	0	0	66	0	0	0	0	185	0	0	0	0	0
OTU_303	1	0	1	0	1	0	0	0	1	0	0	0	0	0	0	0	95	0	0	0	0	0	29	0	2	2	63	0	0	0	0	0	0	0	0	0	0	0	0	1	0	0	0	0	0	0	30	3	0
OTU_360	0	0	0	0	0	0	0	0	0	0	0	0	0	0	0	0	56	0	0	0	0	0	25	0	0	1	108	0	0	2	0	0	0	0	0	0	0	0	0	0	0	0	0	1	0	0	16	3	0
OTU_364	0	0	0	0	0	0	0	0	0	0	0	0	0	0	0	0	149	0	0	0	0	0	66	0	0	2	0	0	0	1	0	0	0	0	0	0	0	0	0	11	0	0	0	0	0	0	11	3	0
OTU_321	2	3	4	0	0	0	1	0	0	24	1	6	14	0	1	3	2	12	16	13	3	0	1	0	0	0	9	0	1	38	20	8	1	0	1	1	7	0	0	0	0	1	0	0	1	1	8	6	0
OTU_294	0	30	0	0	9	1	0	1	9	0	0	1	0	0	0	0	0	0	1	0	19	0	0	0	0	5	0	19	5	0	0	0	3	0	0	36	9	0	13	0	0	6	0	7	40	0	0	0	0
OTU_375	0	0	0	0	0	0	0	0	0	0	0	0	0	0	0	106	0	0	0	0	0	0	0	0	0	0	0	0	0	0	0	0	0	35	0	0	0	38	0	0	0	0	0	0	0	0	0	0	0
OTU_330	0	0	0	0	0	0	0	0	0	0	0	0	0	0	0	0	0	0	0	0	0	0	0	0	0	0	0	0	0	0	0	0	0	0	0	0	0	241	0	0	0	0	0	0	0	0	0	1	0
OTU_338	0	0	0	15	10	11	3	13	14	7	4	11	2	10	6	5	8	17	7	23	6	4	3	24	7	3	0	5	4	1	0	0	2	0	0	0	0	3	0	0	0	0	4	0	0	1	1	1	0
OTU_372	0	1	0	0	0	0	0	0	0	0	0	0	0	0	0	0	0	0	0	0	0	0	79	0	0	0	100	0	0	0	0	0	1	0	0	0	0	0	0	7	0	0	0	1	0	0	29	2	1
OTU_339	2	8	3	0	0	0	0	0	0	5	0	3	6	0	0	0	0	13	20	4	0	0	0	0	0	0	0	0	0	117	24	2	2	0	0	1	4	0	0	0	0	0	0	0	0	0	1	3	0
OTU_332	0	0	0	3	0	12	6	1	1	5	3	11	13	1	0	0	6	9	6	18	1	3	5	41	22	0	4	6	1	0	1	0	0	2	0	0	0	14	0	0	0	0	11	0	0	7	0	7	0
OTU_188	0	0	0	0	0	0	0	0	0	1	1	1	0	0	0	0	113	0	0	4	0	0	18	0	3	0	27	1	0	1	1	0	0	0	0	0	0	0	0	27	0	0	1	1	0	0	16	0	0
OTU_384	0	0	0	0	0	0	0	0	0	0	0	0	0	0	0	0	0	0	0	0	0	0	0	0	0	0	0	0	232	0	0	0	0	0	0	0	0	0	0	0	0	0	0	0	0	0	0	0	0
OTU_385	0	0	0	0	0	0	0	0	0	0	29	0	0	0	0	0	0	0	0	0	0	0	0	0	0	0	0	0	0	0	0	0	0	0	0	0	0	188	0	0	0	0	0	0	0	0	0	0	0
OTU_356	0	0	1	0	0	0	0	0	0	11	0	3	6	0	0	0	0	9	24	13	0	0	0	0	0	0	11	1	0	110	28	4	0	0	1	0	1	0	0	0	0	0	0	0	0	0	0	1	0
OTU_388	0	0	0	0	0	0	0	0	0	0	0	0	0	0	0	0	0	0	0	0	0	0	0	0	0	0	0	0	0	0	0	0	0	0	0	0	0	0	0	0	0	0	225	0	0	5	0	0	0
OTU_373	19	11	2	0	0	0	0	0	0	0	0	0	0	0	0	0	0	0	0	0	0	0	0	1	0	1	0	1	0	0	0	0	0	0	0	2	0	0	2	0	1	1	0	9	3	0	0	26	140
OTU_389	0	0	0	0	0	0	0	0	0	0	0	0	0	0	0	0	0	0	0	0	0	0	0	0	0	0	0	0	0	0	0	0	0	0	0	0	0	228	0	0	0	0	0	0	0	0	0	0	0
OTU_371	0	0	0	0	0	1	0	0	0	0	4	0	0	11	1	19	0	0	0	0	7	1	0	0	0	1	0	0	0	0	0	0	1	0	0	0	0	0	0	0	0	0	0	0	0	1	0	0	0
OTU_81	0	0	0	0	0	0	1	0	0	0	0	0	0	0	0	0	43	0	0	0	0	0	73	0	0	0	48	0	0	0	0	0	3	0	0	1	0	0	1	9	0	3	0	0	0	0	34	0	0
OTU_214	0	0	0	0	0	0	32	0	0	0	0	0	0	0	0	0	0	0	0	0	0	0	3	0	0	0	4	0	0	0	0	0	0	92	0	0	0	12	0	0	0	0	0	0	0	2	0	0	0
OTU_329	0	0	2	0	1	0	0	0	0	0	0	0	0	0	0	0	16	0	0	0	0	0	73	0	0	0	106	0	0	0	0	0	0	0	0	0	2	0	0	4	0	0	0	0	0	0	12	1	1
OTU_335	0	0	9	0	0	0	1	0	0	0	2	0	0	0	0	0	0	0	0	0	15	0	0	0	0	0	0	0	4	0	0	4	10	0	0	0	99	6	0	0	0	0	0	0	0	0	4	0	0
OTU_393	0	0	0	0	0	0	0	0	1	0	0	0	0	0	0	0	45	0	0	0	0	0	87	0	0	1	31	0	0	2	0	0	0	0	0	0	0	0	0	16	0	0	0	1	0	0	29	2	1
OTU_149	0	0	0	0	0	0	0	0	0	2	19	0	0	0	0	8	3	0	0	0	0	0	3	0	0	0	2	0	0	0	0	0	0	0	0	0	0	0	2	0	0	0	11	0	0	66	1	4	0
OTU_381	0	0	0	0	0	0	0	0	0	0	0	0	0	0	0	0	67	0	0	0	1	0	79	0	1	0	0	0	0	0	0	0	0	0	0	0	0	0	0	11	0	1	0	1	0	0	41	5	1
OTU_347	4	3	18	0	2	1	0	0	0	11	0	0	0	3	1	0	0	1	1	15	0	0	11	1	0	9	0	0	0	0	0	0	0	0	37	0	0	0	0	1	0	0	0	2	0	0	62	14	2
OTU_379	3	0	1	0	0	0	0	0	0	0	0	0	0	0	0	0	1	0	0	0	0	0	1	0	1	13	2	0	0	0	3	1	0	0	0	13	2	0	22	0	3	0	0	34	0	0	0	5	2
OTU_199	0	0	0	0	0	1	15	0	0	1	3	0	0	0	0	17	0	0	0	1	0	5	0	0	0	0	0	0	70	0	0	0	4	1	0	0	0	2	0	0	0	7	10	46	3	2	4	0	0
OTU_221	0	0	0	0	0	0	2	0	0	15	32	1	0	0	0	0	0	0	0	1	1	5	30	0	0	0	25	0	54	0	0	0	0	0	0	0	0	1	0	0	0	0	0	0	0	18	17	0	0
OTU_402	0	0	0	0	7	1	0	0	0	1	0	47	43	8	25	0	1	0	0	0	0	0	7	0	0	0	11	1	0	0	31	1	0	0	0	0	0	2	1	1	1	0	1	1	0	1	2	0	0
OTU_401	0	0	0	0	0	0	0	0	0	0	0	0	0	0	0	0	74	0	0	0	0	0	112	0	0	0	0	0	0	0	0	0	0	0	0	0	0	0	0	0	0	0	0	2	0	0	20	3	0
OTU_404	0	0	0	0	0	0	57	0	0	0	12	0	0	0	0	0	0	0	0	0	0	0	0	0	0	0	0	0	0	0	0	0	0	0	0	0	0	142	0	0	0	0	0	0	0	0	0	0	0
OTU_353	3	7	7	0	0	0	0	0	0	1	0	0	5	1	0	0	0	0	0	0	1	1	0	0	0	0	0	0	0	138	25	1	1	0	0	1	8	0	0	0	0	1	0	0	1	0	0	0	0
OTU_376	2	6	14	0	0	0	0	0	0	2	0	0	0	2	0	0	0	5	0	17	2	0	0	0	0	5	0	1	0	0	0	0	0	0	2	0	0	0	0	7	0	0	0	0	0	0	118	24	1
OTU_408	0	0	1	0	0	0	60	0	0	26	76	0	0	0	0	0	0	0	0	0	0	0	0	0	0	0	0	0	0	0	0	0	0	46	0	0	0	0	0	0	0	0	0	0	0	0	0	0	0
OTU_369	0	0	0	0	2	0	0	0	0	0	0	0	0	0	4	0	0	0	0	0	0	1	0	0	0	0	0	5	5	0	0	0	0	0	0	0	0	0	33	1	40	0	0	0	0	0	2	0	0
OTU_296	0	0	0	0	0	0	3	0	0	11	0	0	0	0	0	7	0	0	0	0	6	53	0	0	0	0	0	3	20	0	0	0	0	12	0	0	3	0	0	0	0	2	7	0	0	6	7	0	0
OTU_378	3	37	1	0	0	4	0	0	0	0	0	0	0	0	0	0	0	0	0	18	3	0	0	0	0	0	0	9	4	0	0	0	1	1	0	0	0	0	21	0	3	2	0	0	1	0	0	0	0
OTU_118	0	1	0	0	1	0	0	0	3	0	0	0	3	0	2	2	38	0	0	0	0	2	40	0	0	0	83	0	0	0	0	0	0	0	9	0	1	5	0	3	0	0	0	0	0	0	0	0	0
OTU_242	0	0	0	0	0	4	0	0	0	0	0	0	0	0	0	12	0	0	0	0	0	0	0	0	0	0	0	0	0	0	0	0	0	0	0	0	0	0	0	0	0	0	0	0	0	0	0	0	0
OTU_412	0	0	0	0	0	0	0	0	0	0	0	0	0	0	0	0	64	0	0	0	0	0	34	0	0	0	49	0	0	1	0	0	0	0	0	0	0	0	0	0	0	0	0	2	0	0	41	0	1
OTU_293	0	0	0	2	1	18	0	1	1	10	1	21	16	1	0	0	11	11	2	55	2	9	3	0	0	0	5	1	0	1	2	0	0	0	4	0	0	0	0	0	0	0	1	0	0	4	3	5	1
OTU_327	0	0	0	0	0	5	4	0	0	2	0	0	0	0	0	3	0	0	0	2	0	0	0	0	52	0	0	0	0	0	1	0	0	9	0	28	2	0	5	0	9	5	0	7	1	7	0	0	0
OTU_406	0	0	0	0	1	1	0	0	0	0	0	0	0	0	0	0	11	0	0	0	0	0	78	0	1	0	79	0	0	0	0	0	0	0	0	0	0	0	0	0	0	0	0	1	0	0	17	5	0
OTU_386	1	0	0	0	0	1	0	0	0	9	1	0	0	0	0	0	0	0	0	1	0	0	0	0	97	0	0	0	0	0	1	2	0	0	0	27	0	0	14	0	4	0	0	21	0	0	0	0	0
OTU_358	0	0	0	0	0	0	0	0	0	0	0	0	0	0	0	0	65	0	1	0	0	0	42	0	0	1	56	0	0	1	0	0	0	0	0	0	0	0	0	6	0	0	0	0	0	0	19	1	0
OTU_253	0	0	0	0	0	0	0	0	1	0	0	0	0	0	0	0	16	0	0	0	1	0	87	0	0	0	24	2	0	1	0	0	0	0	20	0	1	0	0	0	0	0	0	0	2	0	18	1	0
OTU_413	0	0	0	0	0	0	0	0	0	0	0	0	0	0	1	0	0	0	1	0	0	0	70	0	2	0	75	0	0	0	0	0	0	0	0	0	0	0	0	0	0	0	0	0	0	0	31	1	0
OTU_348	2	0	0	0	0	0	0	0	0	0	0	0	0	0	0	0	49	1	0	0	0	0	24	0	0	0	53	0	0	0	0	0	0	0	0	0	0	0	0	0	0	24	0	0	1	0	24	0	0
OTU_374	3	1	2	1	1	0	2	0	3	0	0	4	0	2	0	0	0	1	1	0	0	0	0	0	12	3	1	2	0	0	0	0	0	0	0	0	7	2	3	0	1	9	1	4	11	0	0	28	34
OTU_326	0	0	0	0	1	13	0	3	1	12	1	33	16	0	0	0	1	37	6	4	0	0	2	27	7	0	5	9	1	0	0	0	0	0	0	0	0	0	0	0	0	0	0	0	0	1	0	2	0
OTU_416	0	0	2	0	0	0	0	0	0	0	0	0	0	1	0	0	0	0	0	0	0	0	52	0	0	1	74	0	0	0	0	0	0	0	0	0	5	0	0	9	0	0	0	1	0	0	32	0	1
OTU_428	0	0	0	0	4	0	0	0	0	0	0	30	29	12	22	0	1	0	0	0	0	0	10	0	0	0	3	2	0	0	15	0	0	0	0	0	0	4	0	0	0	0	17	0	0	19	1	2	0
OTU_403	0	0	0	0	0	0	0	0	0	12	0	0	0	0	55	0	0	0	0	0	0	0	0	2	6	0	0	0	0	0	0	0	0	0	0	0	0	7	0	0	1	0	0	0	0	0	0	0	0
OTU_411	0	0	0	0	0	0	0	3	0	0	0	0	0	0	0	0	37	0	0	0	0	0	14	0	0	0	100	0	0	0	0	0	0	0	0	2	1	0	0	0	0	0	0	0	0	0	8	3	11
OTU_325	0	0	0	0	0	0	0	1	0	11	0	0	0	0	0	0	0	0	0	0	94	3	0	0	0	0	0	0	0	0	0	28	2	0	0	0	0	4	0	0	0	6	0	0	31	0	0	0	0
OTU_424	0	0	0	0	0	0	0	0	0	0	0	0	0	0	0	0	51	0	0	0	0	0	41	0	3	0	60	0	0	0	0	0	0	0	0	0	0	0	0	11	0	0	0	0	0	0	0	0	0
OTU_431	0	0	0	0	0	0	0	0	0	0	0	0	0	0	0	0	0	0	0	0	0	0	0	0	0	0	0	0	0	0	0	0	0	0	0	0	0	0	0	0	0	0	0	0	0	0	0	0	0
OTU_410	0	0	0	0	0	0	0	0	0	0	0	27	26	0	23	0	3	0	0	0	0	0	2	0	1	0	11	0	0	0	0	17	11	0	0	0	0	0	0	0	0	0	0	0	0	0	0	1	0
OTU_414	0	0	0	1	1	1	0	0	0	0	0	0	0	0	0	0	68	0	0	0	0	0	64	0	0	0	0	0	0	0	0	0	0	0	0	0	0	0	0	0	0	0	0	1	0	0	30	0	0
OTU_337	0	0	0	0	0	0	0	0	0	0	0	0	0	0	0	0	16	0	0	0	0	0	5	0	0	0	3	0	0	0	0	0	0	0	0	0	0	0	0	5	0	0	0	0	0	0	6	3	0
OTU_434	0	0	0	0	0	0	0	0	0	0	0	0	0	0	0	0	0	0	0	0	0	0	0	0	0	0	0	0	0	0	0	0	0	0	0	0	0	0	0	0	0	0	0	0	0	0	0	0	0
OTU_362	0	0	0	0	0	0	0	0	0	0	0	1	0	0	0	0	39	1	0	0	0	0	35	0	1	0	11	1	0	0	0	0	0	0	0	0	0	0	0	11	0	0	0	2	0	0	4	0	0
OTU_396	7	19	45	0	0	0	0	0	0	0	0	0	0	0	0	0	0	0	1	0	0	0	0	0	0	0	0	0	0	0	0	0	0	0	0	0	43	0	1	0	2	7	1	0	28	0	0	3	0
OTU_429	2	0	0	0	0	0	0	0	0	0	0	1	1	0	0	1	0	6	13	4	0	0	1	0	0	0	9	0	0	107	15	4	0	0	0	0	0	0	0	0	0	1	0	0	0	0	0	2	0
OTU_437	0	1	0	0	0	0	0	0	0	0	0	0	0	0	0	0	0	0	0	0	0	0	0	0	0	0	2	0	0	146	14	4	0	0	0	0	0	0	0	0	0	0	0	0	0	0	0	0	0
OTU_420	0	0	0	0	0	0	0	0	0	2	3	23	27	7	36	0	1	0	0	0	0	0	10	0	0	0	6	0	0	0	0	9	8	0	0	0	0	0	0	0	0	0	0	0	0	0	0	0	0
OTU_447	0	0	0	0	0	0	0	0	0	0	0	0	0	0	0	0	30	0	0	0	0	0	12	0	0	0	2	0	0	0	0	0	0	119	0	0	0	0	0	1	0	0	0	0	0	0	1	0	0
OTU_435	0	0	0	0	0	0	0	0	0	0	0	0	0	0	0	0	47	0	0	0	0	0	95	0	1	0	0	0	0	0	0	0	0	0	0	0	0	0	0	0	0	0	0	2	0	0	7	4	0
OTU_442	0	0	0	0	0	0	0	0	5	0	0	0	0	0	1	0	0	0	4	4	0	0	0	0	0	0	4	3	0	0	24	1	0	0	0	0	0	0	0	0	72	0	0	0	0	0	7	0	0
OTU_432	0	1	0	0	1	0	0	0	0	0	0	0	0	0	0	0	0	0	0	0	0	0	0	0	0	0	0	0	0	0	0	0	0	0	0	0	0	0	0	0	0	52	0	0	0	0	0	0	0
OTU_454	0	0	0	0	0	0	2	0	0	38	0	0	0	0	0	0	0	0	0	0	0	1	0	0	0	0	0	0	0	0	0	0	14	0	0	0	0	0	0	0	0	0	0	0	0	24	0	0	0
OTU_355	0	0	0	0	0	0	0	1	0	1	0	0	0	0	0	0	0	43	68	8	18	1	0	0	0	0	0	0	0	0	0	0	10	0	1	0	0	0	0	0	0	0	0	0	0	0	0	0	0
OTU_461	0	0	0	0	0	0	0	0	0	0	0	0	0	0	0	0	0	0	0	0	0	0	11	0	0	0	32	0	0	0	0	0	0	111	0	0	0	0	0	0	0	0	0	0	0	0	0	0	0
OTU_438	0	0	0	0	0	0	0	0	0	0	0	0	0	0	0	0	0	0	0	0	0	0	0	0	0	0	0	0	0	0	0	0	0	136	0	0	0	0	0	0	0	0	0	0	0	0	0	0	0
OTU_370	0	0	0	0	0	0	4	0	0	1	2	0	0	0	0	0	0	0	0	0	5	3	0	0	0	0	0	0	15	0	0	0	0	0	0	0	53	0	0	0	0	40	19	0	0	7	0	0	0
OTU_449	0	0	1	1	0	0	0	0	0	0	0	0	0	3	0	0	101	0	0	0	0	0	4	0	1	0	25	0	0	0	0	0	0	0	0	0	0	0	0	0	0	0	0	0	0	0	0	3	0
OTU_394	0	0	0	0	0	0	0	0	0	0	0	0	0	0	0	0	23	0	0	0	0	0	75	1	0	0	14	0	0	0	0	1	0	0	0	0	0	0	2	14	0	0	0	4	0	0	2	0	0
OTU_462	0	0	0	0	0	0	0	0	0	1	0	22	37	1	24	0	0	3	0	17	0	2	14	15	1	0	0	1	1	0	7	0	0	0	0	0	0	0	0	0	0	0	0	0	0	0	0	1	0
OTU_350	0	0	0	0	0	0	0	0	0	0	0	0	0	0	0	0	0	0	0	0	1	0	62	0	0	0	23	0	0	0	0	0	0	0	37	0	0	0	0	6	0	0	0	0	0	3	17	0	0
OTU_466	0	0	0	0	0	0	0	0	0	0	8	0	0	0	0	0	0	0	0	0	0	0	0	0	0	0	0	0	137	0	0	0	0	0	0	0	0	3	0	0	0	0	0	0	0	0	0	0	0
OTU_467	0	0	0	0	0	0	0	0	0	0	0	0	0	0	0	0	0	0	0	0	0	0	0	0	0	0	0	0	0	0	0	0	0	0	0	0	0	0	44	0	0	0	0	105	0	0	0	0	0
OTU_465	0	0	0	0	0	0	0	0	0	0	0	0	0	0	0	0	32	0	0	0	0	0	24	0	0	0	20	0	0	2	1	0	0	0	0	0	0	0	0	51	0	0	0	0	0	0	6	8	0
OTU_469	0	0	0	0	0	0	0	0	0	0	0	0	0	0	0	0	77	0	0	0	0	0	22	0	0	0	20	0	0	0	0	0	0	0	0	0	0	0	0	22	0	0	0	0	0	0	5	2	0
OTU_346	2	36	1	0	0	1	0	0	0	0	1	0	0	0	0	12	0	0	0	8	0	7	0	0	0	0	0	13	8	0	0	0	4	0	0	0	2	0	17	0	3	0	0	0	1	0	0	0	0
OTU_444	0	0	0	0	0	0	0	0	0	0	4	12	25	0	17	0	0	0	0	0	0	0	4	0	0	0	14	0	0	0	0	17	8	0	0	0	0	0	0	1	0	0	0	0	0	0	0	0	0
OTU_383	0	0	0	0	5	11	0	0	0	6	0	0	0	0	3	9	0	0	0	0	0	0	0	0	0	0	0	5	62	0	3	0	0	0	0	0	0	0	0	0	0	0	0	0	0	0	0	0	0
OTU_397	0	0	0	0	0	0	0	0	0	0	0	0	0	0	0	0	0	0	0	0	0	0	0	0	1	0	19	0	0	0	0	0	0	0	93	0	0	0	0	0	0	0	0	0	0	0	10	0	0
OTU_391	0	0	0	0	1	0	3	0	0	1	39	0	0	0	0	0	0	0	1	0	4	1	0	0	0	0	0	0	0	0	0	0	6	0	0	0	0	11	0	0	0	0	2	0	0	0	0	0	0
OTU_473	0	0	0	0	0	0	0	0	0	0	0	0	0	0	0	0	0	0	0	0	0	0	34	0	0	0	59	1	0	1	0	0	0	0	0	0	0	0	0	0	0	0	0	0	0	0	33	8	1
OTU_451	0	0	0	0	0	0	0	0	0	0	0	0	0	0	0	0	0	0	0	0	0	0	0	0	0	0	0	0	0	0	0	0	0	0	13	0	0	0	0	0	0	0	0	0	0	0	0	0	0
OTU_456	0	0	0	0	0	0	0	0	0	0	0	0	0	0	0	1	0	0	0	0	0	0	0	0	0	0	0	0	100	0	0	4	14	0	0	0	0	4	0	0	0	0	0	0	0	0	0	0	0
OTU_479	0	0	0	0	0	0	0	0	0	28	0	0	0	0	0	0	2	32	58	13	1	0	0	0	0	0	0	0	0	0	0	0	0	0	0	0	0	0	0	0	0	0	0	0	0	0	0	8	0
OTU_365	0	0	0	0	0	0	7	0	0	0	10	0	0	0	0	15	0	0	0	0	0	8	0	0	0	0	0	0	0	0	0	0	0	2	0	0	0	34	0	0	0	0	0	0	0	1	0	0	0
OTU_477	0	0	0	0	0	0	0	0	0	0	0	0	0	0	28	0	0	0	0	0	0	0	0	0	0	0	0	0	0	0	5	74	2	0	0	0	11	0	0	0	0	0	0	0	0	0	0	0	0
OTU_481	0	0	0	0	0	0	0	0	0	0	0	0	0	0	0	0	0	0	0	0	0	0	48	0	0	0	83	0	0	0	0	0	0	0	0	0	0	0	0	0	0	0	0	0	0	0	11	0	0
OTU_333	0	1	0	1	1	0	0	0	0	0	0	0	0	0	0	0	16	0	0	0	0	0	36	0	0	1	27	0	0	0	0	0	0	0	3	0	1	0	0	14	0	0	0	1	0	0	26	0	0
OTU_482	0	0	0	0	0	0	0	0	0	0	0	0	0	0	0	0	33	0	0	0	0	0	65	0	0	0	41	0	0	0	0	0	0	0	0	0	0	0	0	0	0	0	0	0	0	0	0	0	0
OTU_471	0	0	3	0	0	0	0	0	0	0	0	0	0	0	0	0	0	0	0	0	0	0	48	0	0	0	66	0	0	0	1	0	0	0	0	0	2	0	0	16	0	0	0	0	0	0	0	0	0
OTU_489	0	0	0	0	0	0	0	0	0	0	0	0	0	0	0	0	0	0	0	0	0	0	0	0	0	0	0	0	0	0	0	0	0	0	0	0	0	0	0	0	0	0	0	0	0	0	0	0	0
OTU_472	1	8	1	0	0	0	0	0	0	0	0	0	0	0	0	0	0	0	0	0	2	0	0	0	0	0	0	0	0	99	22	3	0	0	0	0	0	0	0	0	0	0	0	0	0	0	0	0	0
OTU_440	0	0	0	0	0	0	0	0	0	0	0	0	0	0	0	0	0	0	0	0	0	0	0	0	0	0	0	0	0	0	0	0	0	0	0	0	0	136	0	0	0	0	0	0	0	0	0	0	0
OTU_496	0	0	0	0	0	0	0	0	0	0	0	0	0	0	0	0	0	0	0	0	0	0	0	0	0	0	0	0	0	0	0	0	0	0	0	0	0	0	0	0	0	0	0	0	0	0	0	0	0
OTU_279	0	0	0	24	7	2	6	11	0	3	2	0	0	0	0	0	0	23	8	1	10	24	0	2	0	0	0	0	0	0	1	0	0	0	0	0	0	5	0	0	0	0	0	0	0	0	0	0	0
OTU_486	0	0	0	0	0	0	0	0	0	0	0	0	0	0	0	0	1	0	0	0	4	0	0	0	0	0	0	0	0	0	0	0	0	0	0	0	0	0	0	0	1	0	0	0	0	0	2	0	0
OTU_499	0	0	0	0	0	0	0	0	0	0	0	0	0	0	0	0	0	0	7	4	0	0	0	0	0	0	0	3	0	0	0	0	0	0	0	0	0	0	0	0	75	0	0	0	0	0	0	0	0
OTU_340	0	0	0	0	0	3	0	0	0	9	6	0	0	1	0	3	0	0	0	0	8	4	0	0	0	0	8	0	14	1	0	0	3	1	0	1	0	1	10	0	0	7	17	0	0	5	0	4	0
OTU_483	1	0	0	1	0	0	0	0	0	0	0	0	0	0	0	0	0	0	0	0	0	0	123	0	0	0	0	0	0	0	0	0	0	0	0	0	0	0	0	1	0	1	0	0	0	0	0	0	0
OTU_387	0	0	0	0	0	0	0	0	0	0	0	0	0	0	1	0	0	0	0	0	0	0	49	0	0	0	62	0	0	0	0	0	0	0	0	0	0	0	0	4	0	0	0	0	0	0	8	0	0
OTU_395	0	4	0	0	0	2	0	0	0	0	0	1	1	0	0	0	0	0	0	0	5	0	0	0	0	6	0	13	0	0	0	0	0	0	0	11	1	0	15	0	0	0	0	10	8	0	1	0	0
OTU_478	0	0	0	0	0	0	3	0	0	0	2	0	0	0	0	7	0	0	0	0	10	5	0	0	0	0	0	0	0	0	0	0	0	0	0	0	0	14	0	0	0	0	4	0	0	9	0	0	0
OTU_507	0	0	0	0	0	0	0	0	0	0	0	0	0	0	0	0	0	0	0	0	0	0	0	0	0	0	0	0	0	0	0	0	0	78	0	0	0	0	0	0	0	0	0	0	0	0	0	0	0
OTU_494	0	0	0	0	0	1	0	0	0	0	0	0	0	0	0	0	0	0	0	0	1	0	0	0	0	0	0	2	0	0	0	0	1	0	0	0	0	0	0	0	0	0	0	0	0	0	6	0	0
OTU_476	0	0	0	0	68	0	0	0	0	0	0	0	0	0	0	0	0	0	0	1	0	0	0	0	0	3	0	0	2	0	0	0	0	0	0	0	0	0	0	0	0	0	0	0	0	0	0	0	0
OTU_509	0	0	0	0	0	0	0	5	55	64	0	0	0	0	0	0	0	0	0	0	0	0	0	0	0	0	0	0	0	0	0	0	0	0	0	0	0	0	0	0	0	0	0	0	0	0	0	0	0
OTU_272	1	2	4	0	0	0	0	2	6	0	0	0	0	2	0	0	0	0	0	0	1	0	31	0	0	0	0	0	0	0	0	0	0	0	0	0	0	0	0	0	1	0	0	0	1	0	0	0	0
OTU_458	0	0	0	0	0	0	0	0	0	5	18	0	0	0	0	0	0	0	0	0	0	0	1	0	0	0	0	0	0	0	0	0	0	6	0	0	0	21	0	0	0	0	13	0	0	0	0	0	0
OTU_245	0	0	0	0	0	1	2	0	0	2	3	0	0	0	0	1	0	0	0	0	0	4	0	0	0	0	0	12	52	0	0	0	0	2	0	0	0	0	0	0	0	1	36	0	0	0	0	0	0
OTU_518	0	0	0	0	0	0	0	0	0	0	0	0	0	0	0	0	0	36	55	15	1	0	0	0	0	0	0	0	0	3	0	0	0	0	0	0	0	0	0	0	0	0	0	0	0	0	0	11	0
OTU_520	0	0	0	0	0	0	0	0	0	0	0	0	0	0	0	0	52	0	0	0	0	0	35	0	0	0	0	0	0	0	0	0	0	0	0	0	0	0	0	23	0	0	0	0	0	0	0	1	0
OTU_521	0	0	0	0	0	0	0	0	0	0	0	0	0	0	0	0	0	0	0	0	0	0	0	0	0	0	0	85	35	0	0	0	0	0	0	0	0	0	0	0	0	0	0	0	0	0	0	0	0
OTU_485	0	0	0	0	0	0	0	0	3	0	0	0	0	1	1	0	2	0	6	4	0	0	0	0	0	0	3	10	1	0	21	0	0	0	0	0	0	0	0	0	37	0	0	0	0	0	0	0	0
OTU_523	0	0	0	0	0	0	0	0	0	0	0	0	0	0	0	0	0	0	0	0	0	0	0	0	0	0	0	0	0	0	0	0	0	0	99	0	0	0	0	20	0	0	0	0	0	0	0	0	0
OTU_528	0	38	0	0	30	0	0	0	0	0	0	0	0	0	0	0	0	0	0	0	0	0	0	0	0	0	0	0	35	0	0	0	0	0	0	0	1	0	0	0	0	0	0	0	0	0	0	0	0
OTU_409	0	0	0	0	59	25	0	0	0	0	0	0	0	0	0	0	0	0	0	0	0	0	0	0	0	0	0	0	28	0	0	0	0	0	0	0	0	0	0	0	0	0	0	0	0	0	0	0	0
OTU_418	0	0	3	0	0	0	0	0	0	0	0	0	0	0	0	0	0	0	0	0	0	0	0	0	0	0	0	0	47	0	0	0	0	0	0	0	0	0	0	0	0	0	0	0	0	0	0	0	0
OTU_529	0	0	0	0	0	0	0	0	0	0	0	0	0	0	0	0	66	0	0	0	0	0	28	0	1	0	18	0	0	1	0	0	0	0	0	0	0	0	0	0	0	0	0	0	0	0	2	0	0
OTU_532	0	0	0	0	0	0	0	0	0	0	0	0	0	0	0	0	0	0	0	0	0	0	0	0	0	0	0	0	0	0	0	0	0	0	0	0	0	0	0	0	0	0	0	0	0	0	0	0	0
OTU_530	0	0	0	0	5	0	0	0	0	0	0	0	0	0	0	0	3	0	0	0	0	0	0	0	0	0	0	2	0	0	0	0	0	0	0	0	1	0	84	0	18	0	0	0	0	0	0	0	0
OTU_525	0	0	0	0	0	0	0	0	0	0	0	0	0	0	0	0	0	0	0	0	0	0	25	0	0	0	0	0	0	0	0	0	0	0	0	0	0	0	0	87	0	0	0	0	0	0	0	0	0
OTU_492	0	0	0	0	61	1	0	0	0	0	7	0	3	0	0	0	0	0	0	1	0	0	0	0	0	0	0	11	23	0	0	0	0	0	0	0	0	0	0	0	0	0	0	0	0	0	0	0	0
OTU_531	0	0	0	0	0	0	0	0	0	0	0	0	0	1	0	0	31	0	0	0	0	0	43	0	0	0	0	0	0	1	0	0	0	0	0	0	1	0	0	8	0	0	0	0	0	0	12	0	0
OTU_491	1	3	1	0	6	0	0	0	0	0	0	1	6	1	0	1	0	9	5	5	55	0	0	0	0	0	0	1	0	1	2	0	1	0	0	0	4	0	0	0	1	1	0	1	0	0	0	0	1
OTU_545	0	0	0	0	0	0	0	0	0	0	0	0	0	0	0	0	56	0	0	0	0	0	34	0	0	0	0	0	0	0	0	0	0	14	0	0	0	0	0	0	0	0	0	0	0	0	8	0	0
OTU_547	0	0	0	0	28	1	0	0	0	0	0	0	0	0	0	0	0	0	0	0	0	0	0	0	0	3	0	0	0	0	0	0	0	0	0	0	0	0	0	0	0	0	0	0	0	0	0	0	0
OTU_320	3	0	2	0	0	0	0	0	0	0	0	0	0	0	0	0	0	0	0	0	0	0	35	0	1	0	41	0	0	1	0	0	0	0	0	0	0	0	0	12	0	0	0	0	0	0	11	1	0
OTU_543	1	0	0	0	0	0	0	0	0	0	0	0	0	0	0	0	41	0	0	0	0	0	0	0	0	0	41	0	0	0	0	0	0	0	0	0	0	0	0	0	0	0	0	2	0	0	14	0	0
OTU_546	0	0	1	0	0	0	0	0	0	0	0	0	0	0	0	0	12	0	0	0	0	0	64	0	0	0	11	0	0	0	0	0	0	0	0	0	0	0	0	18	0	0	0	2	0	0	0	0	0
OTU_544	0	0	0	0	0	0	0	0	0	0	0	0	0	0	0	0	0	0	0	0	0	0	0	0	0	0	0	0	0	0	0	0	0	0	23	0	0	0	0	0	0	0	0	0	0	0	0	0	0
OTU_535	0	0	0	3	0	0	0	0	0	0	0	0	0	0	0	0	47	0	0	0	0	0	34	0	0	0	0	0	0	0	0	0	0	0	0	3	0	0	0	0	0	0	0	0	0	0	13	0	0
OTU_232	0	0	0	0	0	13	9	0	0	8	6	0	0	0	0	8	0	0	0	0	3	2	0	0	0	0	0	4	17	0	0	0	1	4	0	0	0	0	0	0	0	1	9	0	0	18	0	0	0
OTU_459	0	0	0	0	0	0	0	0	1	2	8	0	0	0	0	56	0	0	0	0	0	0	0	0	0	20	0	9	2	0	0	0	0	0	0	0	0	0	0	0	0	0	0	0	0	0	0	0	0
OTU_506	0	0	0	0	0	0	0	0	2	0	0	0	0	0	0	0	0	0	0	0	0	0	5	0	0	19	1	0	0	0	3	28	0	0	0	0	0	0	0	0	48	0	0	0	1	0	0	0	0
OTU_390	0	0	0	0	0	0	0	0	0	0	0	0	0	0	0	0	3	29	60	12	0	1	0	1	0	0	0	0	0	0	0	0	0	0	0	0	0	0	0	0	0	0	0	0	0	0	0	3	0
OTU_487	0	0	0	0	0	0	0	0	0	0	0	0	0	0	0	0	10	0	0	0	0	0	0	0	0	0	0	0	0	0	0	0	0	0	0	0	0	99	0	0	0	0	0	0	0	0	0	0	0
OTU_405	0	0	0	0	0	0	0	0	0	0	0	0	0	0	0	0	43	0	0	0	0	0	12	1	0	0	13	0	0	0	0	1	0	0	0	0	0	0	0	13	0	0	0	0	1	0	19	5	0
OTU_498	0	5	3	0	0	0	0	0	0	5	0	0	0	1	0	0	0	9	13	7	0	0	0	0	0	0	0	0	1	41	6	1	0	0	0	0	5	0	0	0	0	0	0	0	0	2	0	0	0
OTU_505	0	0	0	6	8	0	5	0	1	0	12	0	0	0	0	0	0	7	19	1	9	25	0	0	0	1	0	0	0	0	0	0	0	0	0	0	0	1	0	0	0	0	0	0	0	0	0	0	0
OTU_382	0	3	0	0	1	1	0	0	0	0	0	0	0	0	0	0	0	0	0	0	0	0	17	0	0	0	23	0	1	0	0	0	0	0	0	0	0	58	0	0	0	0	0	0	0	0	0	0	0
OTU_563	0	0	0	0	0	0	0	0	0	0	0	0	0	0	0	0	0	0	0	0	0	0	0	0	0	0	0	0	0	0	0	0	0	0	0	0	0	0	0	0	0	0	2	0	0	0	0	0	0
OTU_511	6	0	0	5	0	0	0	0	0	0	0	0	0	0	0	0	20	0	0	0	1	0	12	0	0	0	21	0	0	0	0	0	0	0	0	0	0	0	0	8	0	0	0	2	4	0	10	1	1
OTU_132	0	0	1	0	0	0	0	0	0	0	0	0	0	2	0	0	0	0	0	0	2	0	0	0	0	0	0	0	1	0	0	0	0	0	0	0	0	1	0	0	0	0	0	0	0	1	0	0	0
OTU_568	0	0	0	0	0	0	0	0	0	1	0	23	42	1	18	0	0	0	0	0	0	0	10	0	0	0	1	0	0	0	0	0	0	0	0	0	0	0	0	0	0	0	0	0	0	0	0	0	0
OTU_554	0	0	1	0	0	0	1	0	0	0	0	1	0	0	0	0	0	1	0	1	0	0	0	0	5	1	0	0	0	0	0	1	1	0	0	0	2	0	0	0	1	1	2	4	0	0	0	0	38
OTU_575	0	0	0	0	0	0	0	0	0	0	0	0	0	0	0	0	0	0	0	0	0	0	1	0	0	0	0	1	0	0	0	0	0	0	0	0	0	0	34	0	0	0	0	58	0	0	0	0	0
OTU_475	0	0	0	0	0	0	2	0	0	6	1	0	0	0	0	0	0	1	0	3	0	1	0	1	0	4	0	1	0	0	0	6	0	2	2	0	0	1	11	0	2	0	3	1	0	0	4	0	11
OTU_527	0	0	0	0	0	0	0	0	0	0	0	0	0	1	0	0	33	0	0	0	0	0	33	0	0	0	15	0	0	0	0	0	0	0	0	0	0	0	0	0	0	0	0	0	0	0	11	3	0
OTU_565	0	0	0	0	0	0	0	0	0	0	0	0	0	0	0	0	0	0	0	0	0	0	0	0	0	0	0	0	0	1	2	43	2	0	0	0	9	0	0	0	0	0	0	0	1	0	0	0	0
OTU_441	0	0	0	3	5	0	3	0	0	0	1	0	0	0	0	0	0	12	24	5	2	2	0	0	0	0	0	0	0	0	0	0	6	2	0	0	0	1	0	0	0	0	0	0	0	9	0	0	0
OTU_512	0	0	1	0	0	0	0	0	0	5	0	1	4	0	0	0	0	2	5	2	0	0	0	0	0	0	2	0	0	62	9	2	0	0	0	0	0	0	0	0	0	0	0	0	0	0	0	0	0
OTU_562	0	0	0	0	0	0	0	0	0	0	0	1	4	0	0	0	0	7	7	7	0	0	0	0	0	0	2	0	0	54	8	0	3	0	0	0	1	0	0	0	0	0	0	0	0	0	0	3	0
OTU_576	0	0	0	0	0	0	0	0	0	0	0	0	0	0	0	0	3	1	0	0	0	0	0	0	0	0	0	0	0	0	0	0	0	0	17	0	0	0	0	5	0	0	0	0	0	0	12	0	0
OTU_582	0	0	0	0	0	0	0	0	0	87	0	0	0	0	0	0	9	0	0	0	0	0	0	0	0	0	0	0	0	0	0	0	0	0	0	0	0	0	0	0	0	0	0	0	0	0	0	0	0
OTU_583	0	0	0	0	0	0	0	0	0	0	0	0	0	0	0	0	0	0	0	0	0	0	0	0	0	0	0	0	0	0	0	0	0	0	0	0	0	0	75	0	21	0	0	0	0	0	0	0	0
OTU_448	0	2	1	0	0	0	0	0	1	0	0	0	0	0	0	0	14	0	0	0	1	0	0	0	0	0	0	0	1	0	0	0	0	0	18	0	0	0	0	0	0	0	0	0	1	0	0	0	0
OTU_586	0	0	0	8	7	0	1	0	0	0	0	0	0	0	0	0	0	29	31	2	13	1	0	0	0	0	0	0	0	0	0	0	0	0	0	0	0	0	0	0	0	0	0	1	0	0	0	2	0
OTU_590	0	0	0	0	0	0	0	0	0	0	0	0	0	0	0	0	49	0	0	0	0	0	11	0	0	0	17	0	0	1	0	0	0	0	0	0	0	0	0	10	0	0	0	0	0	0	2	0	0
OTU_556	0	0	0	0	0	0	0	0	0	0	0	0	0	0	0	0	0	0	0	0	0	0	0	0	0	0	2	0	0	79	13	1	0	0	0	0	0	0	0	0	0	0	0	0	0	0	0	0	0
OTU_584	0	0	0	0	0	0	0	0	0	0	0	0	0	0	0	0	0	0	0	0	0	17	0	0	0	0	0	0	0	0	0	0	0	0	0	0	0	54	0	0	0	0	0	0	0	0	0	0	0
OTU_594	1	0	0	0	0	0	0	0	0	0	0	0	0	0	0	0	0	0	0	0	0	0	0	0	0	0	0	0	0	0	0	0	0	93	0	0	0	0	0	0	0	0	0	0	1	0	0	0	0
OTU_551	0	0	0	6	3	0	4	4	2	1	9	1	1	4	0	0	3	6	1	5	2	8	1	21	2	0	0	2	0	0	1	0	0	0	1	1	0	1	0	0	0	0	1	0	0	0	0	0	0
OTU_597	0	0	0	0	0	0	0	0	0	0	0	0	0	0	0	0	0	0	0	0	0	0	0	0	0	0	0	0	0	0	0	0	0	0	0	0	0	0	0	0	0	0	0	0	0	0	1	0	0
OTU_573	0	0	3	0	0	0	0	0	0	0	0	0	0	0	0	0	0	0	0	0	0	0	1	0	0	0	2	0	0	77	10	0	0	0	0	0	0	0	0	0	0	0	0	0	0	0	0	0	0
OTU_596	0	0	0	0	0	0	0	0	0	0	0	0	0	0	0	0	17	0	0	0	0	0	44	0	0	1	30	0	0	1	0	0	0	0	0	0	0	0	0	0	0	0	0	0	0	0	0	0	0
OTU_591	0	0	0	0	0	0	0	0	0	0	92	0	0	0	0	0	0	0	0	0	0	0	0	0	0	0	0	0	0	0	0	0	0	0	0	0	0	0	0	0	0	0	0	0	0	0	0	0	0
OTU_445	3	0	0	1	0	0	0	0	0	0	0	0	0	0	0	0	0	0	0	0	0	0	34	0	0	0	0	0	1	0	0	1	0	0	0	1	0	0	0	0	0	0	0	1	0	0	12	10	0
OTU_524	1	4	6	0	0	0	0	0	0	0	0	0	0	0	0	0	0	0	0	0	0	0	0	0	0	0	0	0	0	57	6	2	1	0	0	2	8	0	0	0	0	1	0	0	0	0	0	1	0
OTU_534	0	0	0	0	0	0	0	4	21	0	0	0	0	0	27	0	0	0	0	0	0	0	0	0	0	29	0	0	0	0	0	0	0	0	0	0	0	0	0	0	0	0	0	0	0	0	0	0	0
OTU_592	0	0	0	0	0	0	0	0	0	0	0	0	0	0	0	0	0	0	0	0	0	0	0	0	0	0	0	0	0	0	0	0	0	0	0	0	0	0	0	0	52	0	0	0	1	0	0	0	0
OTU_501	0	0	0	0	0	0	0	0	0	0	20	0	0	0	0	0	0	0	0	0	0	0	0	0	0	0	0	0	0	0	0	0	70	0	0	0	0	0	0	0	0	0	0	0	0	0	0	0	0
OTU_609	0	0	0	0	0	0	0	0	0	0	0	0	0	0	0	0	0	0	0	0	0	0	0	0	0	0	0	0	0	0	0	0	0	0	0	0	0	0	84	0	5	0	0	0	0	0	0	0	0
OTU_541	0	5	3	0	0	0	0	0	0	1	0	0	3	0	0	0	0	2	7	3	1	0	0	0	0	0	3	0	0	38	4	1	1	0	1	3	2	0	0	0	0	1	0	0	0	0	0	4	0
OTU_268	0	0	0	0	0	0	0	0	0	2	0	0	0	0	0	0	0	18	35	4	1	0	0	1	0	0	3	0	0	0	1	0	20	0	0	0	0	0	0	0	0	0	0	0	0	0	0	0	0
OTU_580	0	0	0	0	0	0	0	3	0	2	0	0	0	1	0	0	0	0	0	0	0	0	0	0	0	0	0	0	0	0	0	0	22	0	0	0	0	15	0	0	0	0	0	0	0	0	0	0	0
OTU_604	0	0	0	0	0	0	0	0	0	0	0	0	0	0	0	0	0	0	0	0	0	0	10	0	0	0	0	0	0	0	0	0	0	0	0	0	0	0	0	0	0	0	0	0	0	0	78	0	0
OTU_470	0	0	0	0	0	0	3	0	0	7	4	0	0	0	1	13	1	0	0	0	0	1	0	0	0	0	0	0	0	0	0	0	0	2	2	0	0	8	0	0	0	0	4	0	0	5	1	0	0
OTU_607	0	0	0	0	0	2	0	0	0	0	0	0	0	0	11	0	0	0	0	0	0	0	0	0	0	0	0	0	0	0	4	38	0	0	0	0	2	0	0	0	0	3	0	0	1	0	0	0	0
OTU_578	0	0	0	0	0	0	0	0	0	0	0	0	0	0	0	0	0	0	0	0	0	0	0	0	0	0	14	0	0	0	0	0	0	0	3	0	0	0	0	0	0	0	0	0	0	0	16	0	0
OTU_464	0	0	0	0	1	0	0	0	0	0	0	0	0	0	0	0	10	0	0	0	1	0	22	0	0	0	0	0	1	0	1	0	0	0	0	0	0	0	0	0	1	0	0	0	0	1	46	0	0
OTU_423	0	0	0	0	0	0	0	0	0	0	0	0	0	0	0	0	0	0	0	0	0	0	0	0	2	0	10	0	0	0	0	0	0	0	34	0	0	0	0	6	0	0	0	0	0	0	0	4	0
OTU_600	0	0	0	0	0	0	0	0	0	0	0	0	0	0	0	0	43	0	0	0	0	0	22	0	2	1	0	0	0	0	0	0	0	0	0	0	0	0	0	0	0	0	0	0	0	0	11	0	0
OTU_571	1	0	2	0	0	0	0	0	0	0	0	0	0	0	0	1	0	0	0	0	0	1	0	0	0	1	0	0	0	0	0	0	0	0	0	2	0	0	0	0	1	2	0	6	0	0	0	49	14
OTU_495	0	0	0	0	0	0	0	0	0	0	0	0	0	0	0	0	27	0	0	0	0	0	52	0	0	1	0	0	0	0	1	0	0	0	0	0	0	0	0	0	0	0	0	0	0	0	3	0	0
OTU_616	0	0	0	0	0	0	0	0	0	0	0	0	0	0	3	0	0	0	0	0	0	0	0	0	0	0	0	0	1	0	0	0	0	0	0	0	0	0	0	0	0	0	0	0	7	0	0	0	0
OTU_519	2	4	11	0	1	1	0	0	0	6	0	0	0	5	0	0	0	0	3	9	0	0	3	2	0	2	0	0	0	0	0	0	0	0	9	0	0	0	0	2	0	0	0	0	0	0	10	8	0
OTU_625	0	0	0	0	0	0	0	0	0	0	0	0	0	0	0	0	0	0	0	0	0	0	0	0	0	0	80	0	0	0	0	0	0	0	0	0	0	0	0	4	0	0	0	0	0	0	0	0	0
OTU_536	0	0	0	0	2	0	2	6	0	0	31	0	0	0	0	4	0	2	6	1	2	9	0	0	0	6	0	1	0	0	0	0	0	0	0	0	0	0	0	0	0	0	0	0	0	0	0	0	0
OTU_626	0	0	0	0	0	7	0	0	0	0	0	0	0	0	14	0	0	0	0	0	0	0	0	0	0	0	0	0	0	0	3	44	0	0	0	0	0	0	0	3	0	1	0	0	2	0	0	0	0
OTU_561	0	0	0	0	0	0	0	0	0	0	0	0	0	0	0	0	18	0	0	0	0	0	49	0	0	0	0	0	0	0	0	0	0	0	0	0	0	0	0	10	0	0	0	0	0	0	0	0	0
OTU_634	0	1	0	0	0	0	0	0	0	0	0	0	0	0	0	0	0	0	0	0	0	0	0	0	0	0	0	35	29	0	0	0	0	0	0	0	0	0	0	0	0	0	0	0	0	0	0	0	0
OTU_633	0	0	0	0	0	0	0	0	0	0	0	0	0	0	0	0	5	0	0	0	0	0	0	0	0	0	0	0	0	0	0	0	0	0	0	0	0	0	26	0	0	0	0	51	0	0	0	0	0
OTU_628	0	0	0	0	0	0	0	0	0	0	0	0	0	0	0	0	0	19	28	6	8	5	0	0	0	0	0	0	0	0	0	0	12	0	0	0	0	0	0	0	0	0	0	0	0	0	0	1	0
OTU_603	0	0	0	0	0	0	0	0	0	0	0	0	0	0	0	0	58	0	0	0	0	0	0	0	0	0	1	0	0	0	0	0	0	0	21	0	0	0	0	0	0	0	0	0	0	0	0	0	0
OTU_638	0	0	0	0	0	0	0	0	0	0	0	0	0	0	0	0	15	0	0	0	0	0	63	0	0	0	0	0	0	0	0	0	0	0	0	0	0	0	0	0	0	0	0	0	0	0	0	2	0
OTU_637	0	0	0	0	0	1	0	0	0	0	0	0	0	0	0	0	12	0	0	0	0	0	0	0	0	1	32	0	0	0	0	0	0	0	0	0	0	0	0	6	0	0	0	0	0	0	24	2	0
OTU_639	0	0	0	0	0	0	0	0	0	0	0	0	0	0	0	0	0	0	0	0	0	0	77	0	0	0	0	0	0	1	0	0	0	0	0	0	0	0	0	0	0	0	0	0	0	0	0	1	0
OTU_548	0	0	0	0	0	0	0	0	0	0	0	0	0	0	0	0	0	0	0	0	0	0	0	61	18	0	0	0	0	0	0	0	0	0	0	0	0	0	0	0	0	0	0	0	0	0	0	0	0
OTU_645	0	0	0	0	11	36	0	0	0	17	0	0	0	0	0	0	0	0	0	0	0	0	0	0	0	0	0	2	12	0	0	0	0	0	0	0	0	0	0	0	0	0	0	0	0	0	0	0	0
OTU_629	0	0	0	0	0	0	0	0	0	0	0	0	0	0	0	0	43	0	0	0	0	0	6	0	0	0	0	0	0	0	0	0	0	0	0	0	0	0	0	13	0	0	0	0	0	0	14	0	0
OTU_647	0	0	0	0	0	0	0	0	0	0	0	0	0	0	0	0	4	0	0	0	0	0	0	0	0	0	0	0	0	0	0	0	0	0	0	0	0	0	62	0	11	0	0	0	0	0	0	0	0
OTU_632	0	0	1	0	0	0	0	0	0	7	0	0	0	0	0	0	0	1	0	6	0	0	8	1	0	0	0	0	0	0	1	0	0	0	14	0	0	0	0	2	0	0	0	1	0	0	18	14	0
OTU_558	0	0	0	0	0	0	0	0	0	2	0	0	1	0	0	0	0	0	0	0	0	0	0	0	0	0	40	0	0	0	0	0	0	0	22	0	0	0	0	0	0	0	0	0	0	0	0	0	0
OTU_658	0	0	0	0	0	0	0	0	0	0	0	0	0	0	0	0	0	0	0	0	0	0	0	0	0	0	0	0	0	0	0	0	0	47	0	0	0	1	0	2	0	0	0	0	0	0	0	0	0
OTU_553	0	0	0	0	0	0	9	0	0	2	0	0	6	0	0	29	0	0	0	3	0	0	1	0	0	4	0	0	0	1	0	1	2	0	0	0	0	0	0	0	6	0	0	0	0	0	0	0	3
OTU_614	0	0	0	0	0	0	0	0	0	0	0	0	0	0	0	0	0	0	0	0	0	0	20	0	0	0	50	0	0	0	0	0	0	0	0	0	0	0	0	0	0	0	0	0	0	0	0	2	0
OTU_640	0	0	0	0	0	0	0	0	0	0	0	0	0	0	0	0	27	0	0	0	0	0	0	0	0	0	22	0	0	0	0	0	0	0	0	0	0	0	0	0	0	0	0	0	0	0	20	3	0
OTU_659	0	0	0	0	0	0	0	29	4	9	0	0	0	0	0	0	0	0	0	0	1	0	0	0	0	0	0	0	0	0	0	0	0	0	0	0	0	32	0	0	0	0	0	0	0	0	0	0	0
OTU_649	0	0	0	0	0	0	0	0	0	0	0	0	0	0	0	0	0	0	0	0	0	0	0	0	0	47	0	0	3	1	0	0	0	0	24	0	0	0	0	0	0	0	0	0	0	0	0	0	0
OTU_651	0	0	0	0	0	0	0	0	0	3	0	0	0	0	0	0	0	0	2	8	0	0	19	0	0	2	0	0	0	0	0	0	0	0	0	0	0	0	0	0	0	0	0	0	0	0	20	14	0
OTU_617	0	0	0	0	0	0	0	0	0	0	0	0	0	0	0	0	0	0	0	0	0	0	0	0	0	0	0	0	0	2	5	59	0	0	0	0	1	0	0	0	1	0	0	0	0	0	0	0	0
OTU_666	0	0	1	0	0	0	0	0	0	0	0	0	0	0	0	0	0	0	0	0	0	0	27	0	0	0	0	0	0	2	0	0	0	0	0	0	0	0	0	0	0	0	0	0	0	0	0	0	0
OTU_673	0	0	0	0	0	1	0	0	0	0	0	0	0	0	0	0	0	0	0	0	0	0	22	0	0	0	48	0	0	0	0	0	0	0	0	0	0	0	0	0	0	0	0	0	0	0	0	0	0
OTU_656	0	0	0	0	0	0	0	0	0	1	0	1	0	0	0	0	1	0	0	15	0	0	0	0	0	2	0	0	0	0	1	0	0	0	2	0	0	0	0	1	0	0	0	1	0	0	32	11	3
OTU_676	0	0	0	0	0	0	0	0	0	0	0	0	0	0	0	0	0	0	0	0	0	0	0	0	0	0	0	0	0	0	0	0	0	0	71	0	0	0	0	0	0	0	0	0	0	0	0	0	0
OTU_398	0	1	0	0	3	3	4	1	1	0	0	0	0	0	16	1	0	0	0	1	5	0	19	0	0	0	0	1	1	0	0	0	0	0	0	0	0	1	0	0	1	0	0	0	1	6	0	0	0
OTU_665	0	0	0	0	0	1	0	0	0	6	0	0	0	0	0	0	0	0	0	3	0	0	10	0	0	4	0	0	0	0	0	1	0	0	1	0	0	0	0	4	0	0	0	1	0	0	30	4	4
OTU_585	0	0	0	0	0	0	4	0	0	3	7	0	0	0	0	3	2	0	0	0	0	9	0	0	0	0	0	0	4	0	0	0	0	0	0	0	0	3	0	0	0	0	8	0	0	15	0	0	0
OTU_611	0	0	0	12	5	2	2	8	3	0	5	0	0	0	0	0	1	3	7	1	5	8	0	0	0	0	0	3	0	0	1	0	0	0	0	0	0	2	0	0	0	0	0	0	0	0	0	1	0
OTU_653	0	0	0	0	0	0	0	0	0	9	0	0	0	0	0	0	0	2	0	13	0	0	1	0	0	2	0	0	0	0	0	1	0	0	3	0	0	0	0	1	0	0	0	1	0	0	26	9	1
OTU_648	3	0	0	0	0	0	0	0	0	1	0	0	0	0	0	0	0	0	1	3	0	0	8	0	0	2	0	0	0	0	0	0	0	0	8	0	0	0	0	0	0	0	0	0	0	0	33	8	0
OTU_664	0	0	0	0	0	0	0	0	0	0	0	0	0	0	0	0	0	0	0	0	0	0	20	0	0	0	19	0	0	0	0	0	0	0	0	0	0	0	0	24	0	0	0	1	0	0	6	0	0
OTU_674	0	0	0	0	0	0	0	0	0	0	0	0	0	0	0	0	0	0	0	0	0	0	0	0	0	0	0	0	0	0	0	0	0	0	30	0	0	0	0	0	0	0	0	0	0	0	0	0	0
OTU_537	0	0	3	2	11	0	0	0	0	1	0	0	0	0	0	0	0	0	1	0	0	0	0	0	0	0	1	2	0	0	0	0	0	0	0	0	1	0	3	0	2	1	0	0	0	0	1	0	1
OTU_677	0	0	0	0	0	1	0	0	0	1	0	17	17	1	10	0	0	0	0	0	0	0	0	0	0	0	2	1	0	0	5	0	0	0	0	0	0	0	0	3	0	0	1	0	0	1	1	2	0
OTU_620	0	0	0	0	0	0	0	0	0	1	0	0	0	0	19	0	1	0	1	0	1	0	0	26	17	0	0	1	0	0	0	0	0	0	0	0	0	0	0	0	0	0	0	0	0	0	0	0	0
OTU_452	0	0	0	0	0	0	0	0	0	1	19	0	0	0	0	0	10	0	0	0	0	0	0	0	0	0	27	0	0	1	0	0	0	0	0	0	0	0	0	5	0	0	0	0	0	0	0	2	3
OTU_687	4	0	0	2	0	0	0	0	0	0	0	0	0	0	0	0	0	0	0	0	0	0	39	0	0	0	0	0	0	0	0	0	0	0	0	0	0	0	0	0	0	2	0	0	1	0	0	0	0
OTU_624	0	0	0	0	0	0	0	0	0	0	0	0	0	0	0	0	33	0	0	0	0	0	0	0	0	0	24	0	0	0	0	0	0	0	0	0	0	0	0	0	0	0	0	0	0	0	5	0	0
OTU_542	1	1	3	0	0	0	0	1	3	1	0	0	2	0	0	1	0	0	2	1	2	0	0	0	0	0	0	0	5	0	4	0	0	0	0	0	4	0	11	0	2	1	0	18	4	0	0	1	0
OTU_635	0	1	2	0	0	0	0	0	0	0	0	0	0	0	0	1	0	0	0	0	0	0	0	0	0	0	3	0	0	0	0	0	0	0	0	0	1	1	0	0	0	0	0	0	0	0	0	0	0
OTU_324	0	0	0	0	0	0	0	0	0	0	0	0	0	0	0	1	0	0	0	2	0	0	0	0	0	0	33	0	0	1	0	0	0	0	0	0	0	0	0	8	0	0	0	0	0	19	0	0	0
OTU_581	0	0	0	0	0	0	0	0	0	0	0	0	0	0	0	0	0	0	0	0	0	0	28	0	0	0	0	0	0	0	0	0	0	0	40	0	0	0	0	0	0	0	0	0	0	0	0	0	0
OTU_426	0	0	0	0	0	0	0	0	0	0	0	0	0	0	0	0	6	0	0	1	0	0	20	0	0	0	20	0	0	1	0	0	0	0	6	0	0	0	0	3	0	0	0	0	0	0	0	0	1
OTU_641	0	0	2	0	1	1	0	0	0	1	0	0	0	0	0	0	0	0	0	8	0	0	0	0	0	3	0	0	0	0	0	0	0	0	0	0	0	0	0	1	0	0	0	0	0	0	34	13	1
OTU_696	0	0	0	0	0	0	0	0	0	0	0	0	0	0	0	0	0	0	0	0	0	0	0	0	0	0	0	0	0	0	0	0	0	0	0	0	0	0	0	0	0	0	0	0	0	0	0	0	0
OTU_701	0	0	0	0	0	0	0	0	0	0	0	0	0	0	0	0	2	0	0	0	0	0	0	0	0	0	0	0	0	0	0	0	0	0	0	0	0	0	57	0	7	0	0	0	0	0	0	0	0
OTU_711	0	0	0	0	0	0	0	0	0	0	0	0	0	0	0	0	0	0	0	0	0	0	0	0	0	0	0	0	65	0	0	0	0	0	0	0	0	0	0	0	0	0	0	0	0	0	0	0	0
OTU_366	0	0	2	1	1	0	0	0	0	0	0	0	0	0	0	0	0	0	1	3	0	0	0	0	3	0	0	0	0	0	1	4	0	0	0	0	0	0	0	24	1	0	0	0	0	0	8	1	0
OTU_602	0	7	1	0	0	0	0	0	0	5	0	1	1	0	0	0	0	5	4	0	0	0	0	0	0	0	0	0	0	27	4	0	0	0	0	1	3	0	0	0	0	0	0	0	0	0	0	0	0
OTU_699	0	0	0	0	0	0	0	0	0	0	0	0	0	0	0	0	0	0	0	0	0	0	0	0	0	0	47	0	0	0	0	0	0	0	0	0	0	0	0	0	0	0	0	0	0	0	17	0	0
OTU_715	0	0	0	0	0	0	0	0	0	0	0	0	0	0	0	0	39	0	0	0	0	0	0	0	0	0	25	0	0	0	0	0	0	0	0	0	0	0	0	0	0	0	0	0	0	0	0	0	0
OTU_678	0	0	0	0	0	1	0	0	0	0	2	1	4	0	2	0	0	0	0	0	0	0	0	0	0	1	0	0	0	0	2	0	0	0	0	1	0	0	6	0	1	0	0	5	0	0	0	1	0
OTU_675	0	0	0	0	0	1	0	0	0	0	0	0	0	0	1	2	0	0	0	0	4	0	0	0	2	2	0	0	0	0	0	0	0	0	0	0	0	0	0	0	0	0	0	1	0	0	5	0	0
OTU_588	0	0	0	0	0	0	0	0	0	0	0	0	0	0	0	0	0	0	0	0	0	0	23	0	0	0	29	0	0	1	0	0	0	0	0	0	0	0	0	0	0	0	0	0	0	0	0	4	0
OTU_716	0	0	0	0	0	0	0	0	0	0	0	0	0	0	3	0	2	0	0	0	0	0	0	0	0	0	1	0	0	0	5	23	0	0	0	0	0	0	0	0	28	0	0	0	0	0	0	0	0
OTU_705	0	1	0	3	0	0	57	0	0	0	0	0	0	0	0	0	0	0	0	0	1	0	0	0	0	0	0	0	0	0	0	0	0	0	0	0	0	0	0	0	0	0	0	0	0	0	0	0	0
OTU_615	0	0	35	0	0	0	0	0	0	0	0	0	0	0	0	0	0	0	0	0	0	0	0	0	0	0	0	0	0	0	0	0	0	0	0	0	0	0	0	0	0	0	0	0	0	0	0	0	0
OTU_707	0	0	0	0	0	0	0	0	0	2	0	0	0	0	0	0	0	1	0	6	0	0	10	1	0	2	0	0	0	0	0	0	0	0	5	0	0	0	0	0	0	0	0	1	0	0	21	10	1
OTU_671	2	1	2	0	0	0	0	0	0	0	0	0	0	0	1	0	0	0	0	0	0	0	0	0	0	0	0	0	0	43	7	1	0	0	0	0	0	0	0	0	0	1	0	0	0	0	0	0	0
OTU_718	0	0	0	0	0	0	0	0	0	0	0	0	0	0	0	0	0	0	0	0	0	0	0	0	0	0	43	0	0	0	0	0	0	0	0	0	0	0	0	6	0	0	0	0	0	0	0	1	1
OTU_734	0	5	0	0	7	0	0	0	0	0	0	0	0	0	0	0	9	0	0	0	0	0	13	0	0	0	13	0	5	0	0	0	0	0	0	0	0	0	0	2	0	0	0	0	0	0	0	0	0
OTU_540	0	0	0	0	0	0	0	0	0	0	10	0	0	0	42	0	0	0	0	0	0	0	0	0	0	0	0	0	0	0	0	0	0	0	1	0	0	0	0	0	0	0	0	0	0	0	0	2	0
OTU_724	0	0	0	0	0	0	0	0	0	0	0	0	0	0	0	0	0	0	0	0	0	0	0	0	0	0	0	1	0	0	0	0	0	0	14	3	0	0	0	0	0	0	0	0	0	0	0	0	0
OTU_503	0	0	0	0	0	0	0	0	0	0	0	0	0	0	0	0	0	0	0	0	0	0	0	0	0	0	0	0	0	0	0	0	8	0	0	0	0	0	0	0	0	0	0	0	0	0	0	0	0
OTU_690	0	0	0	0	0	0	0	0	0	0	0	0	0	0	0	0	0	0	0	0	0	0	0	0	0	29	0	0	0	0	1	29	0	0	0	0	0	0	0	0	0	0	0	0	0	0	0	0	0
OTU_735	0	0	0	0	0	0	0	0	0	0	0	0	0	0	0	0	3	0	0	0	0	0	0	0	0	0	0	0	0	0	0	0	0	0	0	0	0	0	51	0	5	0	0	0	0	0	0	0	0
OTU_652	0	0	0	0	0	0	0	0	0	0	0	0	0	0	0	0	0	0	0	0	0	0	0	0	0	0	2	0	0	0	0	0	0	0	0	0	0	57	0	0	0	0	0	0	0	0	0	0	0
OTU_446	0	0	0	0	0	0	0	0	0	0	0	0	0	0	0	0	31	0	0	0	0	0	9	0	0	0	0	0	0	0	0	0	0	0	0	0	0	0	0	3	0	0	0	2	0	0	0	0	0
OTU_738	0	0	0	0	0	0	0	0	0	0	0	0	0	0	0	0	0	0	0	0	0	0	0	0	0	0	0	0	0	0	0	0	0	0	16	0	0	0	0	0	0	0	0	0	0	0	0	0	0
OTU_692	0	3	21	0	0	0	0	0	0	2	0	2	2	4	0	0	0	0	0	0	1	1	0	0	0	0	0	0	3	4	4	1	0	0	0	0	3	0	0	0	0	0	0	0	2	0	0	0	0
OTU_714	0	0	0	0	0	0	0	0	0	0	0	0	0	1	0	0	2	0	0	0	0	0	0	2	5	0	0	0	1	0	0	0	0	0	0	0	0	43	0	0	0	0	0	0	0	0	0	0	0
OTU_655	0	0	0	0	0	0	0	0	0	0	0	0	0	0	0	0	0	0	0	0	0	0	0	0	0	0	21	0	0	0	0	0	0	0	0	0	0	0	0	0	0	0	0	0	0	0	0	0	0
OTU_749	0	0	0	0	0	0	0	0	0	0	0	0	0	5	0	0	0	0	0	0	0	0	1	0	0	0	0	0	1	0	0	0	1	0	0	0	0	0	0	0	0	0	0	0	0	0	2	0	0
OTU_748	0	0	0	0	0	0	0	0	0	0	0	0	0	0	0	0	0	0	0	0	0	0	16	0	0	0	23	0	0	0	0	0	0	0	0	0	0	0	0	8	0	0	0	0	0	0	10	0	0
OTU_745	0	0	0	0	0	0	0	0	0	0	0	0	0	0	0	0	0	0	0	0	0	0	0	0	0	0	0	0	0	0	0	0	0	0	0	11	46	0	0	0	0	0	0	0	0	0	0	0	0
OTU_559	0	0	0	0	0	0	1	0	0	13	1	0	0	0	2	1	0	0	0	0	0	0	0	0	0	0	0	0	4	0	0	0	0	0	0	0	0	0	0	0	0	0	1	0	0	1	3	0	0
OTU_669	0	4	1	0	0	0	0	0	0	2	0	1	2	0	0	0	0	3	4	0	0	0	0	0	0	0	0	0	0	32	2	1	0	0	0	0	2	0	0	0	0	0	0	0	0	0	0	0	0
OTU_587	0	0	0	0	0	0	0	0	0	0	0	0	0	0	0	0	0	21	26	5	0	0	0	0	0	0	0	0	0	0	0	0	2	0	0	0	0	0	0	0	0	0	0	0	0	0	0	1	0
OTU_497	0	0	0	0	0	0	0	0	0	0	0	0	0	0	0	0	0	0	0	0	0	0	0	0	0	0	0	0	0	0	0	0	0	0	35	0	0	0	0	0	0	0	0	0	0	0	0	0	0
OTU_741	0	0	0	0	0	0	0	0	0	0	0	0	0	0	0	0	0	0	0	0	0	0	0	0	0	0	40	0	0	0	0	0	0	0	0	0	0	0	0	0	0	0	0	0	0	0	16	0	0
OTU_682	0	0	2	0	0	0	0	0	0	4	0	0	1	0	0	0	0	4	4	4	0	0	0	0	0	0	1	0	0	26	4	0	0	0	0	1	0	0	0	0	0	0	0	0	0	0	0	0	0
OTU_691	0	0	0	0	0	0	0	0	0	0	0	0	0	0	0	0	13	0	0	0	0	0	14	0	0	2	10	0	0	0	0	0	0	2	0	0	0	0	0	3	0	0	0	1	0	0	3	0	0
OTU_731	0	0	1	0	1	0	0	0	0	4	0	0	0	0	0	0	4	0	1	8	0	0	4	0	0	0	0	0	0	0	0	0	0	0	1	0	0	0	0	0	0	0	0	0	0	0	17	14	0
OTU_747	0	0	0	0	0	0	0	0	1	0	0	0	0	0	1	0	0	0	2	3	0	0	0	0	0	0	0	2	0	0	10	0	0	0	0	0	0	0	0	0	24	0	0	0	0	0	0	0	0
OTU_515	0	0	0	0	0	0	0	0	0	0	0	0	0	0	0	0	20	0	0	0	0	0	14	0	0	0	0	0	0	2	0	0	0	0	4	0	0	0	0	11	0	0	0	0	0	0	0	3	0
OTU_733	0	1	0	0	0	0	0	0	0	0	0	0	0	0	0	0	0	0	0	0	0	0	28	0	0	0	0	0	0	0	0	0	0	0	0	1	0	13	0	0	0	0	0	0	0	0	11	0	0
OTU_761	0	0	0	0	0	0	0	0	0	0	0	0	0	0	0	0	9	0	0	0	0	0	23	0	0	0	3	0	0	0	0	0	0	0	0	0	0	0	0	12	0	0	0	0	0	0	8	0	0
OTU_704	0	0	0	0	0	0	2	0	0	2	7	0	0	0	4	2	0	0	0	0	0	14	0	0	0	0	0	0	1	0	0	0	0	0	0	0	0	0	0	0	0	0	4	0	0	15	0	0	0
OTU_729	0	1	0	0	1	1	0	0	0	0	0	0	0	0	0	0	28	0	0	0	0	0	1	0	0	0	13	0	3	0	0	0	0	0	0	0	0	0	0	0	0	0	0	0	0	0	2	2	0
OTU_681	0	2	2	0	0	0	0	0	0	0	0	0	2	0	0	0	0	0	0	0	0	0	0	0	0	0	0	0	0	39	4	0	0	0	0	2	2	0	0	0	0	0	0	0	0	0	0	0	0
OTU_720	0	0	0	2	0	0	0	0	0	0	0	0	0	0	1	0	0	0	0	0	0	0	0	0	0	0	0	4	0	0	0	0	0	0	0	0	0	0	0	0	0	0	0	0	7	0	2	0	0
OTU_767	0	0	0	0	0	0	0	0	0	3	2	0	0	0	0	0	0	0	0	0	0	0	0	0	0	0	0	0	0	0	0	0	0	0	0	0	0	0	0	0	0	0	8	0	0	16	0	0	0
OTU_764	0	0	0	0	0	0	0	0	0	0	0	0	0	0	0	0	0	0	0	0	0	0	0	0	0	0	0	0	0	0	0	0	0	0	0	0	0	0	42	0	12	0	0	0	0	0	0	0	0
OTU_768	0	0	0	0	0	0	0	0	0	0	0	0	0	0	0	0	0	0	0	0	0	54	0	0	0	0	0	0	0	0	0	0	0	0	0	0	0	0	0	0	0	0	0	0	0	0	0	0	0
OTU_605	0	0	0	0	0	0	0	0	0	0	0	0	0	0	0	0	0	0	0	0	0	0	0	0	0	0	0	0	0	0	0	0	0	0	0	14	13	0	0	0	1	0	3	1	0	0	0	0	0
OTU_732	0	0	0	0	0	0	0	0	0	1	0	0	0	0	0	0	0	0	0	8	0	0	0	0	0	0	0	0	0	0	0	0	0	0	5	0	0	0	0	1	0	0	0	0	0	0	17	17	1
OTU_737	0	0	0	0	2	1	0	0	0	0	2	0	0	0	0	0	0	0	0	3	4	0	0	0	0	0	0	1	4	0	0	0	0	0	0	0	0	1	0	0	0	0	0	0	0	0	0	0	0
OTU_725	3	0	0	2	3	0	0	0	0	0	0	0	0	0	0	0	0	0	0	0	0	0	0	0	0	0	0	0	2	0	0	0	0	9	0	0	0	0	0	0	0	4	0	0	0	0	0	0	0
OTU_758	0	0	0	0	0	0	0	0	0	0	0	0	0	0	0	0	16	0	0	0	0	0	37	0	0	0	0	0	0	0	0	0	0	0	0	0	0	0	0	0	0	0	0	0	0	0	0	0	0
OTU_771	0	0	0	0	0	0	0	0	0	0	0	0	0	0	0	0	0	0	0	0	0	0	0	0	0	0	0	0	0	0	0	0	0	37	0	0	0	0	0	0	0	0	0	0	0	0	0	0	0
OTU_754	0	0	1	0	0	0	0	0	0	0	0	0	0	0	0	0	7	0	0	0	0	0	10	0	0	0	20	0	0	0	0	0	0	0	0	0	0	0	0	3	0	0	0	0	0	0	0	0	0
OTU_780	0	0	0	0	0	0	0	0	0	0	0	0	0	0	0	0	0	0	0	0	0	0	0	0	0	0	0	0	0	0	0	0	0	0	18	0	0	0	0	0	0	0	0	0	0	0	0	0	0
OTU_783	0	0	0	0	0	0	0	0	0	0	0	0	0	0	0	0	27	0	0	0	0	0	10	0	0	0	0	0	0	0	0	0	0	0	0	0	0	0	0	0	0	0	0	0	0	0	15	0	0
OTU_753	0	0	2	0	0	0	0	0	0	1	0	0	0	0	0	0	0	0	0	4	0	0	9	0	1	1	0	0	0	0	0	0	0	0	4	0	0	0	0	0	0	0	0	2	0	0	16	8	0
OTU_579	0	0	0	0	0	0	0	5	17	5	0	0	0	0	0	0	0	0	0	0	0	0	0	0	0	0	0	0	0	0	0	0	0	2	0	0	0	0	0	4	0	0	0	0	0	0	4	0	0
OTU_774	0	0	0	0	0	0	0	0	0	1	0	0	0	0	0	0	0	1	0	8	0	0	0	0	0	0	0	0	0	0	0	0	0	0	1	0	0	0	0	2	0	0	0	0	0	0	37	0	1
OTU_777	0	0	0	0	0	0	0	0	0	0	0	0	0	0	0	0	26	0	0	0	0	0	0	0	0	0	0	0	1	0	0	0	0	0	13	0	0	0	0	0	0	0	0	0	0	0	0	0	0
OTU_785	0	0	0	0	0	0	0	0	0	0	0	0	0	0	0	0	0	0	0	0	0	0	0	0	0	0	0	0	0	0	0	0	0	0	37	0	0	0	0	0	0	0	0	0	0	0	0	0	0
OTU_684	1	3	2	0	0	0	0	0	0	0	0	0	0	0	0	1	0	0	0	0	3	0	0	0	0	0	0	0	0	23	8	0	1	0	0	0	4	0	0	0	0	0	1	0	0	0	0	0	0
OTU_566	0	0	0	1	0	5	1	0	0	0	0	0	0	0	0	0	0	5	1	20	0	4	0	0	0	0	0	0	0	0	0	0	0	0	0	0	0	0	0	0	0	0	7	0	0	4	0	2	0
OTU_552	0	0	1	0	0	0	0	0	0	0	0	0	0	0	0	0	38	0	0	0	0	0	0	0	0	1	0	1	0	0	0	0	0	0	0	0	0	0	0	0	0	0	0	0	0	0	7	1	0
OTU_793	0	0	0	0	0	0	0	0	0	0	0	0	0	0	0	0	0	0	0	0	0	0	19	0	0	0	17	0	0	0	0	0	0	0	0	0	0	0	0	0	0	0	0	0	0	2	12	0	0
OTU_775	0	0	0	0	0	0	0	0	0	0	0	0	0	0	0	0	0	0	0	0	0	0	0	0	0	0	35	0	0	0	0	0	0	0	0	0	0	0	0	8	0	0	0	0	0	0	7	0	0
OTU_798	0	0	0	0	0	0	0	0	0	0	0	0	0	0	0	0	0	0	0	0	0	0	19	0	0	0	30	0	0	0	0	0	0	0	0	0	0	0	0	0	0	0	0	0	0	0	0	0	0
OTU_644	0	0	0	0	0	0	0	0	0	0	0	0	0	0	0	0	37	0	0	0	0	0	0	0	0	0	0	0	0	0	0	0	0	0	0	0	0	0	0	13	0	0	0	0	0	0	0	0	0
OTU_627	0	0	11	0	0	1	0	0	0	0	0	0	0	0	5	8	0	0	0	0	0	0	0	0	0	6	0	1	0	0	0	0	0	1	0	0	0	0	0	0	0	0	0	0	0	2	0	0	0
OTU_766	4	1	1	1	0	0	0	0	0	0	0	0	0	0	0	0	0	0	0	0	0	0	0	0	0	0	0	0	0	0	0	0	0	0	0	2	0	0	1	0	0	0	2	0	0	0	0	1	30
OTU_685	0	0	0	0	0	0	0	0	0	0	0	0	0	0	0	0	24	0	0	0	0	0	0	0	1	1	11	0	0	0	0	0	0	0	0	0	0	0	0	0	0	0	0	0	0	0	8	0	1
OTU_773	1	0	0	0	0	0	0	0	0	0	0	0	0	0	0	0	0	0	0	0	0	0	7	0	0	0	30	0	0	0	0	0	0	0	0	0	0	0	0	4	0	0	0	0	0	0	0	0	0
OTU_805	0	0	0	0	0	0	0	0	0	0	0	0	0	0	0	0	0	0	0	0	0	0	33	0	0	0	0	0	0	0	0	0	0	0	0	0	0	0	0	10	0	0	0	0	0	0	0	0	1
OTU_708	0	0	0	0	0	0	0	0	0	0	0	0	0	0	0	0	0	0	0	0	0	0	0	0	0	0	48	0	0	0	0	0	0	0	0	0	0	0	0	0	0	0	0	1	0	0	0	0	0
OTU_739	1	13	10	0	0	0	0	0	0	0	0	0	0	0	0	0	0	0	0	0	2	0	0	0	0	0	0	0	0	0	0	0	0	0	0	2	5	0	0	0	0	1	0	0	4	0	0	0	0
OTU_790	0	0	0	0	0	2	0	0	0	1	0	0	0	0	0	0	1	3	8	6	0	0	0	0	0	19	0	5	1	0	0	0	0	0	0	0	0	0	0	0	0	0	0	0	0	0	0	2	0
OTU_801	0	0	0	0	0	0	0	0	0	0	0	0	0	0	0	0	0	0	0	0	0	0	0	0	0	0	0	0	0	0	0	0	1	0	0	0	0	0	3	0	1	0	0	5	0	0	0	18	15
OTU_683	0	0	0	1	0	0	0	0	0	0	0	0	0	0	0	0	2	0	0	1	0	0	0	0	0	0	0	0	0	0	0	0	0	0	0	0	0	0	0	19	0	0	0	0	0	0	25	0	0
OTU_567	0	0	0	0	3	3	0	0	0	1	0	0	0	0	0	0	0	0	2	0	0	4	0	0	0	30	0	0	0	0	0	0	0	0	0	0	0	0	0	0	0	0	0	0	0	0	0	0	0
OTU_814	0	0	0	0	6	4	0	0	0	2	0	0	0	0	0	0	0	0	0	0	0	0	0	0	0	0	2	33	0	0	0	0	0	0	0	0	0	0	0	0	0	0	0	0	0	0	0	0	0
OTU_820	0	0	0	0	0	0	0	0	0	0	0	0	0	0	0	0	0	0	0	0	0	0	0	0	0	0	0	0	0	0	0	0	0	0	13	0	0	0	0	0	0	0	0	0	0	0	0	0	0
OTU_815	0	0	0	0	0	0	0	0	0	0	0	0	0	0	0	0	0	0	0	0	0	0	0	0	0	0	0	0	0	0	0	0	0	0	16	0	0	0	0	0	0	0	0	0	0	0	0	0	0
OTU_787	0	1	6	0	1	0	0	0	0	4	0	0	0	0	0	0	0	0	0	6	0	0	1	0	0	2	0	1	0	0	0	0	0	0	5	0	0	0	0	1	0	0	0	1	0	0	10	6	1
OTU_750	0	0	0	0	0	0	2	0	0	10	6	0	0	0	0	0	0	0	0	0	0	1	0	0	0	0	0	0	0	0	0	0	0	7	0	0	0	6	0	0	0	0	2	0	0	0	0	0	0
OTU_792	0	0	0	0	0	0	0	1	2	0	0	0	0	0	0	0	2	0	0	0	0	0	13	0	0	0	8	0	0	0	0	0	0	0	0	1	3	0	0	0	0	0	0	0	1	0	12	0	0
OTU_786	0	0	0	0	0	0	0	0	0	0	0	0	0	2	0	0	0	1	0	9	0	0	0	0	0	1	0	0	0	0	0	0	0	0	2	0	0	0	0	3	0	0	0	0	0	0	19	9	0
OTU_800	0	0	0	0	0	0	0	0	0	1	0	0	0	0	0	0	21	0	0	0	0	0	0	0	0	0	0	0	0	0	0	0	0	0	6	0	0	0	0	0	0	0	0	0	0	0	0	0	0
OTU_794	10	12	24	0	0	0	0	0	0	0	0	0	0	0	0	0	0	0	0	0	0	0	0	0	0	0	0	0	0	0	0	0	0	0	0	0	0	0	0	0	0	0	0	0	0	0	0	0	0
OTU_818	0	0	0	0	0	0	0	0	0	1	0	0	0	0	0	0	0	0	0	0	0	0	0	0	0	0	0	0	0	0	0	0	0	0	0	0	0	0	0	0	0	0	22	0	0	23	0	0	0
OTU_825	0	0	0	0	0	0	0	0	0	0	0	0	0	0	0	0	0	0	0	0	0	0	0	0	0	0	0	0	0	0	0	0	0	24	0	0	0	11	0	0	0	0	0	0	0	0	0	0	0
OTU_827	0	0	0	0	0	0	0	0	0	0	0	0	0	15	0	0	0	0	0	0	0	0	0	0	0	0	0	0	0	0	0	0	0	0	0	0	0	0	0	0	0	0	0	0	0	0	30	0	0
OTU_660	0	0	0	0	0	0	2	0	0	1	0	0	0	0	0	0	0	10	17	6	2	0	1	0	0	0	0	0	0	0	0	0	5	0	0	0	0	0	0	0	0	0	0	0	0	0	0	1	0
OTU_834	0	0	0	0	0	0	0	0	0	0	0	0	0	0	0	0	1	0	0	0	0	0	0	0	0	0	0	0	0	0	0	0	0	0	0	0	0	0	14	0	0	0	0	30	0	0	0	0	0
OTU_821	0	0	2	0	0	0	0	0	0	1	0	0	0	0	0	0	0	0	1	3	0	0	5	1	0	0	0	0	0	0	0	0	0	0	1	0	0	0	0	0	0	0	0	0	0	0	20	9	1
OTU_755	0	0	0	0	0	0	2	0	0	7	12	0	0	0	0	1	0	0	0	0	0	0	0	0	0	0	0	0	0	0	0	0	8	0	0	0	0	7	0	0	0	0	0	0	0	0	0	0	0
OTU_852	0	0	0	0	17	0	0	0	0	0	0	0	0	0	1	0	0	0	0	0	0	0	0	0	0	0	0	1	0	0	0	0	0	0	0	0	2	0	7	0	15	0	0	0	0	0	0	0	0
OTU_698	0	0	0	0	0	0	0	0	0	0	0	0	0	0	0	0	0	0	0	0	0	0	0	0	0	0	0	0	0	0	0	0	0	0	26	0	0	0	0	0	0	0	0	0	0	0	0	0	0
OTU_782	0	0	0	0	0	0	0	0	0	0	0	0	0	0	0	0	0	0	0	0	0	0	0	0	0	0	0	0	0	0	0	0	0	0	0	0	0	0	0	0	0	0	0	0	0	0	0	0	0
OTU_843	0	0	0	0	0	0	0	0	0	0	0	0	0	0	0	0	31	0	0	0	0	0	13	0	0	0	0	0	0	0	0	0	0	0	0	0	0	0	0	0	0	0	0	0	0	0	0	0	0
OTU_811	1	3	1	0	0	0	0	0	0	1	0	0	0	1	0	0	0	1	0	0	0	0	0	0	0	0	0	0	0	27	1	0	0	0	0	0	4	0	0	0	0	2	0	0	1	0	0	0	0
OTU_836	0	0	0	0	0	0	0	0	0	3	0	0	0	0	0	0	0	0	0	6	0	0	4	0	0	1	0	0	0	0	0	0	0	0	11	0	0	0	0	0	0	0	0	0	0	0	11	6	1
OTU_752	0	0	0	0	0	3	0	0	0	0	0	0	0	0	0	0	0	0	0	0	2	0	0	0	0	0	0	2	0	0	0	0	0	1	0	0	0	0	0	0	0	0	0	0	0	0	0	0	0
OTU_474	0	0	0	0	0	0	0	0	0	0	0	0	0	0	0	0	0	0	0	0	0	0	22	0	0	0	0	0	0	0	0	0	0	0	0	0	0	0	0	10	0	0	0	0	0	0	2	1	0
OTU_776	2	3	0	0	0	0	0	0	0	0	0	0	0	0	0	0	0	0	0	0	0	0	0	0	0	0	1	0	0	33	4	0	0	0	0	0	0	0	0	0	0	0	0	0	0	0	0	0	0
OTU_853	0	0	37	2	0	0	1	0	0	0	0	0	0	0	0	0	0	0	0	0	0	0	0	0	0	0	0	0	0	0	0	0	0	0	0	0	0	0	0	0	0	0	0	0	2	0	0	0	0
OTU_844	0	0	0	0	0	0	0	0	0	0	0	0	0	0	0	0	0	0	0	0	0	0	0	0	0	0	0	0	0	0	0	0	0	0	27	0	0	0	0	0	0	0	0	0	0	0	0	0	0
OTU_855	0	0	0	0	0	0	0	0	0	0	0	0	0	0	0	0	0	0	0	0	0	0	0	0	0	0	0	0	0	0	0	0	0	0	0	0	0	0	29	2	11	0	0	0	0	0	0	0	0
OTU_258	0	0	0	0	0	0	0	0	0	0	0	0	0	0	0	0	0	0	0	0	0	0	0	0	0	0	0	0	0	0	0	0	0	0	0	0	0	0	0	0	0	0	0	0	0	38	5	0	0
OTU_804	0	0	0	0	0	0	0	0	0	2	0	0	1	0	0	0	0	1	2	2	0	0	0	0	0	0	1	0	0	25	5	1	0	0	0	0	0	0	0	0	0	0	0	0	0	0	0	0	0
OTU_854	0	1	0	0	0	0	0	0	0	0	0	1	1	0	0	0	0	0	0	0	0	0	0	0	0	0	2	0	0	32	5	0	0	0	0	0	0	0	0	0	0	0	0	0	0	0	0	0	0
OTU_863	0	0	1	0	0	0	0	0	0	0	0	0	0	0	0	0	0	0	0	0	0	0	1	0	0	0	0	0	0	0	0	0	0	0	17	0	0	0	0	1	0	0	0	0	0	0	20	2	0
OTU_869	0	0	0	0	0	0	0	0	0	0	0	0	0	0	0	0	0	0	0	0	0	0	0	0	0	0	0	0	26	0	0	0	0	1	0	0	0	0	0	0	0	0	2	0	0	0	0	0	0
OTU_864	0	0	0	0	0	0	0	0	0	0	0	0	0	0	0	0	0	0	0	0	0	0	0	0	0	0	0	0	0	0	0	0	0	0	0	0	0	0	33	0	9	0	0	0	0	0	0	0	0
OTU_870	0	0	0	0	0	0	0	0	0	0	0	0	0	0	0	0	0	0	0	0	0	0	0	0	0	0	0	0	0	0	0	0	0	0	33	0	0	0	0	0	0	0	0	0	0	0	0	0	0
OTU_872	0	0	0	0	0	0	0	0	0	0	0	0	0	0	0	0	0	0	0	0	0	0	0	0	0	0	0	0	0	0	0	0	0	0	0	0	0	0	0	0	0	0	0	0	0	0	0	0	0
OTU_876	0	0	0	0	0	0	0	0	0	0	0	0	0	0	0	0	0	0	0	0	0	0	0	0	0	0	0	0	0	0	0	0	0	0	4	1	0	0	2	0	0	0	0	5	0	0	0	0	0
OTU_846	0	0	0	0	0	0	0	0	0	0	0	0	0	0	0	0	0	0	1	3	0	0	1	0	0	2	0	0	0	0	0	0	0	0	2	0	0	0	0	8	0	0	0	0	0	0	18	6	0
OTU_756	0	0	0	0	0	0	0	0	0	6	0	0	0	0	0	0	0	0	0	0	0	0	0	0	0	0	1	0	3	0	0	0	0	0	0	0	0	0	0	0	0	0	0	0	0	1	0	0	0
OTU_421	0	0	0	0	0	0	0	0	0	0	0	0	0	0	0	0	0	0	0	0	0	0	0	0	0	0	0	0	1	0	0	0	0	0	0	3	29	0	0	0	0	4	0	0	1	0	0	0	0
OTU_151	0	0	0	0	0	0	0	0	0	0	0	0	0	0	0	0	25	0	0	0	0	0	0	0	0	0	0	12	0	0	0	0	0	0	0	0	0	0	0	0	0	0	0	0	0	0	0	1	0
OTU_835	0	0	1	0	0	0	0	0	0	0	0	0	0	0	0	0	0	0	0	0	0	0	0	0	0	0	39	0	0	0	0	0	0	0	0	0	0	0	0	0	0	0	0	0	0	0	0	1	0
OTU_622	0	0	0	0	0	0	0	0	0	0	0	0	0	0	0	0	0	0	0	0	0	0	0	0	0	0	0	0	0	0	20	21	0	0	0	0	0	0	0	0	0	0	0	0	0	0	0	0	0
OTU_874	0	0	0	0	0	0	0	0	0	0	0	0	0	0	0	0	0	0	0	0	0	0	0	0	0	0	0	0	0	0	0	0	0	0	0	0	0	0	0	0	0	0	0	0	0	0	0	0	0
OTU_881	0	0	0	0	0	0	0	0	0	0	0	0	0	0	0	0	0	0	0	0	0	0	0	0	0	0	0	0	0	0	0	0	0	0	0	0	0	0	0	0	0	0	0	0	0	0	0	0	0
OTU_882	0	0	0	0	0	0	0	0	0	0	0	0	0	0	0	0	0	0	0	0	0	0	0	0	0	0	0	0	0	0	0	0	0	0	0	0	0	0	38	0	3	0	0	0	0	0	0	0	0
OTU_778	0	3	3	0	0	0	0	0	0	0	0	1	0	0	0	0	0	0	0	0	0	0	0	0	0	0	0	0	0	26	0	2	0	0	0	1	1	0	0	0	0	0	0	0	0	0	1	0	0
OTU_845	0	0	0	0	0	0	1	0	0	0	14	0	0	0	0	0	0	0	0	0	0	0	0	0	0	0	0	0	0	0	0	0	21	0	0	0	0	3	0	0	0	0	0	0	0	0	0	0	0
OTU_433	0	0	0	0	0	0	0	0	0	0	1	0	0	0	0	0	1	0	0	0	0	0	0	0	0	38	0	0	0	0	0	0	0	0	0	0	0	0	0	0	0	0	0	0	0	0	0	0	0
OTU_887	0	0	0	0	0	0	0	0	0	0	0	0	0	0	0	0	40	0	0	0	0	0	0	0	0	0	0	0	0	0	0	0	0	0	0	0	0	0	0	0	0	0	0	0	0	0	0	0	0
OTU_791	0	0	0	0	0	0	12	0	0	0	0	0	0	0	1	1	0	0	0	0	0	0	0	0	0	0	0	0	1	0	0	0	0	11	0	0	0	2	0	0	0	0	0	0	0	0	0	1	0
OTU_904	0	0	0	0	0	0	0	0	1	0	0	0	0	0	0	0	0	0	0	0	0	0	0	0	0	1	35	0	0	1	0	0	0	0	0	0	1	0	0	0	0	0	0	0	0	0	0	0	0
OTU_899	0	0	0	0	0	0	0	0	0	0	0	0	0	0	0	0	0	0	0	0	0	0	0	2	0	0	0	0	0	0	0	0	0	0	0	0	0	0	0	0	0	0	0	0	0	0	0	0	0
OTU_913	0	0	0	0	0	0	0	0	0	0	0	0	0	0	0	0	39	0	0	0	0	0	0	0	0	0	0	0	0	0	0	0	0	0	0	0	0	0	0	0	0	0	0	0	0	0	0	0	0
OTU_823	0	0	0	0	0	4	0	0	0	0	1	1	0	0	0	0	10	1	0	0	0	0	6	2	0	0	1	3	0	3	0	1	0	3	0	0	0	0	0	0	0	0	0	1	0	0	0	0	1
OTU_807	2	0	4	0	0	0	0	0	0	1	0	0	0	1	0	0	0	0	0	3	0	0	2	1	0	2	0	0	0	0	0	0	0	0	1	0	0	0	0	0	0	0	0	0	0	0	14	3	1
OTU_885	0	0	0	0	0	0	0	0	1	0	0	0	0	0	3	0	0	0	1	1	0	0	0	0	0	0	1	0	0	0	6	0	0	0	0	0	0	0	0	0	14	0	0	0	0	0	2	0	0
OTU_890	0	0	0	0	0	0	0	0	0	3	0	0	0	1	0	0	0	0	0	3	0	0	10	0	0	0	0	0	0	0	0	0	0	0	3	0	0	0	0	2	0	0	0	0	0	0	10	3	2
OTU_643	0	0	0	0	0	0	0	0	0	0	0	2	0	0	0	0	0	0	0	0	0	0	1	0	0	1	1	0	0	0	0	0	0	0	0	0	0	0	15	0	0	0	0	0	0	0	0	0	0
OTU_868	0	0	0	0	0	0	0	0	0	3	0	0	0	0	0	0	0	0	0	3	0	0	4	0	0	2	0	0	0	0	0	0	0	0	2	0	0	0	0	3	0	0	0	0	0	0	18	2	0
OTU_907	0	0	0	0	0	0	0	0	0	1	0	0	0	0	0	0	0	0	0	7	0	0	1	0	0	0	0	0	0	0	0	0	0	0	7	0	0	0	0	0	1	0	0	0	0	0	11	9	0
OTU_898	0	0	0	0	0	0	0	0	1	0	0	0	0	0	0	0	1	0	0	0	0	0	0	0	0	0	1	0	0	0	0	0	0	0	20	0	0	0	0	0	0	0	0	0	0	0	11	0	0
OTU_903	0	0	0	0	0	0	0	0	0	1	0	0	0	0	0	0	0	0	2	2	0	0	5	0	0	0	0	0	0	0	0	0	0	0	0	0	0	0	0	0	0	0	0	1	0	0	14	13	0
OTU_840	0	0	0	0	3	0	0	0	0	0	0	0	0	0	1	0	0	0	0	0	0	0	0	0	0	0	0	0	0	0	0	0	0	0	0	0	0	0	31	0	2	0	0	0	0	0	0	0	0
OTU_788	0	0	0	0	0	0	0	0	0	0	0	0	0	0	0	1	0	0	0	0	0	0	0	0	0	0	0	0	0	0	0	0	0	0	0	0	0	0	0	0	0	0	0	0	0	0	0	0	0
OTU_514	0	0	0	0	0	0	0	0	0	0	0	0	0	0	0	0	34	0	0	0	0	0	0	0	0	0	0	0	0	0	0	0	0	0	0	0	0	0	0	0	0	0	0	0	0	1	0	0	0
OTU_891	0	0	0	0	2	0	0	0	0	0	0	0	0	0	0	0	0	0	0	0	0	0	0	0	0	0	0	0	0	0	0	0	0	0	0	0	0	0	29	0	7	0	0	0	0	0	0	0	0
OTU_892	0	0	0	0	0	0	0	0	0	0	0	0	0	0	0	0	29	0	0	0	0	0	0	0	0	0	6	0	0	0	0	0	0	0	0	0	0	0	0	0	0	0	0	0	0	0	0	0	0
OTU_909	0	0	0	0	0	0	0	0	0	0	0	0	0	0	0	0	29	0	0	0	0	0	0	0	0	0	8	0	0	1	0	0	0	0	0	0	0	0	0	0	0	0	0	0	0	0	0	0	0
OTU_906	0	0	0	0	0	0	36	0	0	0	0	0	0	0	0	0	0	0	0	0	0	0	0	0	0	0	0	0	0	2	0	0	0	0	0	0	0	0	0	0	0	0	0	0	0	0	0	0	0
OTU_896	0	0	0	0	0	0	0	0	0	38	0	0	0	0	0	0	0	0	0	0	0	0	0	0	0	0	0	0	0	0	0	0	0	0	0	0	0	0	0	0	0	0	0	0	0	0	0	0	0
OTU_895	0	4	1	0	0	0	0	0	0	2	0	0	0	0	0	0	0	4	2	1	0	0	0	0	0	0	0	0	1	19	0	1	0	0	0	0	0	0	0	0	0	0	0	0	0	0	0	2	0
OTU_919	0	0	0	0	0	0	0	0	0	0	0	0	0	0	0	0	0	0	0	2	0	0	17	0	0	0	1	0	0	0	0	0	0	0	1	0	0	0	0	2	0	0	0	0	0	0	8	2	2
OTU_914	0	0	0	0	0	0	0	0	0	0	0	0	0	0	0	1	10	0	0	0	0	0	26	0	0	0	0	0	0	0	0	0	0	0	0	0	0	0	0	0	0	0	0	0	0	0	0	0	0
OTU_901	0	0	0	0	0	0	0	0	0	0	0	0	0	0	0	0	0	0	0	0	0	0	0	29	8	0	0	0	0	0	0	0	0	0	0	0	0	0	0	0	0	0	0	0	0	0	0	0	0
OTU_930	0	0	0	0	0	0	0	0	0	0	0	0	0	0	0	0	0	0	0	0	0	0	0	0	0	0	0	0	0	0	0	0	0	37	0	0	0	0	0	0	0	0	0	0	0	0	0	0	0
OTU_931	0	0	0	0	0	0	0	0	0	0	0	0	0	0	0	0	0	0	0	0	0	0	0	0	0	0	37	0	0	0	0	0	0	0	0	0	0	0	0	0	0	0	0	0	0	0	0	0	0
OTU_744	0	5	0	0	0	0	0	0	0	0	0	0	0	0	0	2	0	0	0	10	0	0	0	0	0	0	0	0	0	0	0	0	4	0	0	0	0	0	3	0	1	0	0	0	0	1	0	0	0
OTU_900	0	0	0	0	0	0	0	0	0	1	0	0	0	0	0	0	0	4	6	8	1	1	0	0	0	12	0	0	0	0	0	0	0	0	0	0	0	0	0	0	0	0	0	0	0	0	0	2	0
OTU_877	0	3	0	0	0	0	0	0	0	2	0	0	0	0	0	0	1	0	3	1	0	0	0	0	0	0	0	0	0	15	10	0	1	0	0	0	0	0	0	0	0	0	0	0	0	0	0	0	0
OTU_929	0	0	0	0	0	0	0	0	0	3	0	0	0	0	0	0	0	1	0	3	0	0	5	0	0	0	0	0	0	0	0	0	0	0	0	0	0	0	0	0	0	0	0	0	0	0	11	11	1
OTU_779	0	0	0	0	0	0	1	0	0	0	1	0	0	0	0	0	0	0	0	0	0	0	0	0	0	0	0	0	0	0	0	0	0	0	0	0	0	0	0	0	0	0	0	0	0	0	0	1	0
OTU_859	0	0	0	0	0	0	0	0	0	0	0	0	0	0	0	0	0	0	0	0	0	0	0	0	0	0	4	0	0	20	11	0	0	0	0	0	0	0	0	0	0	0	0	0	0	0	0	0	0
OTU_949	0	0	0	0	0	0	0	0	0	0	0	0	0	0	0	0	0	0	0	0	0	0	0	0	0	0	3	0	0	0	19	0	0	0	0	0	0	0	0	0	0	0	0	0	0	0	0	0	0
OTU_946	0	0	0	0	0	0	0	0	0	0	0	0	0	0	0	0	0	0	0	0	0	0	0	0	0	0	36	0	0	0	0	0	0	0	0	0	0	0	0	0	0	0	0	0	0	0	0	0	0
OTU_937	4	2	2	0	0	0	0	0	0	3	0	0	0	3	0	0	0	0	0	0	0	0	0	0	0	0	0	0	0	0	0	0	0	0	0	0	0	0	0	0	0	1	0	0	3	0	0	0	0
OTU_938	0	0	0	0	0	0	0	0	0	0	0	1	3	0	0	0	0	0	0	0	0	0	0	0	0	0	2	1	0	21	5	0	0	0	0	0	0	0	0	0	0	0	0	0	0	0	2	0	0
OTU_723	0	0	25	0	0	1	0	0	0	0	1	0	0	0	0	0	0	0	0	0	0	1	0	0	0	0	0	0	0	0	0	0	0	0	0	0	0	0	0	0	0	0	0	0	0	0	0	0	0
OTU_784	0	7	2	0	0	0	0	0	0	0	0	0	3	0	0	0	0	0	0	0	1	0	0	0	0	0	0	0	0	20	2	0	0	0	0	0	0	0	0	0	0	0	0	0	0	0	0	0	0
OTU_932	0	0	0	0	0	0	0	0	0	0	0	5	20	0	5	0	0	0	0	0	0	0	3	0	0	0	0	0	0	0	2	0	0	0	0	0	0	0	0	0	0	0	0	0	0	0	0	0	0
OTU_910	0	0	0	0	0	0	0	0	0	0	0	0	0	0	0	0	0	0	0	0	0	0	0	0	0	0	0	0	0	0	0	0	0	0	0	0	2	0	0	0	0	0	0	0	0	0	0	0	0
OTU_933	0	0	0	0	0	0	0	0	0	0	0	0	0	0	0	0	0	0	0	0	0	0	28	0	0	0	0	0	0	0	0	0	0	0	0	0	0	0	0	1	0	0	0	0	0	0	0	5	0
OTU_770	0	0	0	0	0	0	0	0	0	0	0	0	0	0	0	0	0	0	0	0	0	0	0	0	0	11	0	0	0	0	0	0	0	0	0	0	0	0	0	0	0	0	0	0	0	0	0	0	0
OTU_950	0	0	0	0	0	0	0	0	0	0	0	0	0	0	0	0	0	0	0	0	0	0	0	0	0	0	28	0	0	0	0	0	0	0	0	0	0	0	0	7	0	0	0	0	0	0	0	0	0
OTU_964	0	0	0	0	0	0	0	0	0	0	0	0	0	0	0	0	0	0	0	0	0	0	0	0	0	0	0	0	0	0	0	0	0	0	0	0	0	0	0	0	0	0	0	0	0	0	0	0	0
OTU_572	0	0	0	0	0	0	0	0	0	0	0	0	0	0	0	0	27	0	0	0	0	0	0	0	0	0	0	0	0	0	0	0	0	0	0	0	0	0	0	4	0	0	0	0	0	0	0	0	0
OTU_646	0	0	0	0	0	1	0	0	0	0	0	0	0	0	0	0	0	0	0	0	0	0	0	0	0	0	0	0	0	0	0	0	0	0	0	0	0	0	0	0	0	0	0	0	0	0	0	0	0
OTU_961	0	0	0	0	0	0	0	0	0	0	0	0	0	0	0	0	0	0	0	0	0	0	0	0	0	0	0	0	0	27	6	1	0	0	0	0	0	0	0	0	0	0	0	0	0	0	0	0	0
OTU_781	0	0	0	0	0	0	0	0	0	0	0	0	0	0	0	0	0	0	0	0	6	0	0	0	0	0	0	0	0	0	0	0	0	0	0	0	0	0	0	0	0	0	0	0	0	0	0	0	0
OTU_970	0	0	0	0	0	0	0	0	0	0	0	0	0	0	0	0	0	0	0	0	0	0	0	0	0	0	31	0	0	0	0	0	0	0	0	0	0	0	0	0	0	0	0	0	0	0	0	0	0
OTU_974	0	0	0	0	0	0	0	0	0	0	0	0	0	0	0	0	0	0	0	0	0	0	0	0	0	0	0	0	0	0	0	0	0	0	31	0	0	0	0	0	0	0	0	0	0	0	0	0	0
OTU_960	0	0	0	0	0	0	0	0	0	0	0	0	0	0	0	0	0	0	0	0	0	0	0	0	0	0	0	0	0	0	0	0	0	0	0	0	0	0	0	0	0	0	0	0	0	0	0	0	0
OTU_962	0	0	0	0	0	0	0	0	0	0	0	0	0	0	0	0	0	0	0	0	0	0	0	0	0	0	0	0	0	0	0	0	0	0	0	0	0	0	0	0	0	0	0	0	0	0	0	34	0
OTU_967	0	0	0	0	0	0	0	0	0	0	0	0	0	0	0	34	0	0	0	0	0	0	0	0	0	0	0	0	0	0	0	0	0	0	0	0	0	0	0	0	0	0	0	0	0	0	0	0	0
OTU_968	0	0	0	0	0	0	0	0	0	0	0	0	0	0	0	0	0	0	0	0	0	0	0	0	0	0	0	34	0	0	0	0	0	0	0	0	0	0	0	0	0	0	0	0	0	0	0	0	0
OTU_972	0	0	0	0	0	0	0	0	0	0	0	0	0	0	0	0	0	0	0	0	0	0	0	0	0	0	0	0	0	0	0	0	0	0	0	0	0	0	0	0	0	0	0	0	0	0	0	0	0
OTU_924	0	0	0	0	0	0	0	0	0	2	0	0	0	0	0	0	0	0	0	5	0	0	5	0	0	1	0	0	0	0	0	0	0	0	0	0	0	0	0	1	0	0	0	0	0	0	11	6	0
OTU_936	0	0	0	0	0	0	0	0	0	0	0	0	0	0	2	0	5	0	0	0	0	0	0	0	0	0	0	0	0	0	3	13	0	0	0	0	1	0	0	0	0	1	0	0	0	0	0	0	0
OTU_963	0	0	0	0	3	0	0	0	1	0	0	0	0	0	0	0	26	0	0	0	0	0	0	0	0	0	0	0	0	0	0	0	0	0	0	0	0	0	0	0	0	0	0	0	1	0	0	0	1
OTU_982	0	0	0	0	0	0	0	0	0	0	0	0	0	0	0	0	0	0	0	0	0	0	12	0	0	0	0	0	0	0	0	0	0	0	5	0	0	0	0	0	0	0	0	0	0	0	12	0	0
OTU_893	0	0	0	0	0	0	4	0	0	0	0	0	0	0	0	0	0	0	0	0	0	0	0	0	0	0	0	0	0	0	0	0	0	16	0	0	0	0	0	0	0	0	0	0	0	0	0	0	0
OTU_985	0	0	0	0	0	0	0	0	0	0	0	11	9	2	0	0	0	0	0	0	0	0	0	0	0	0	0	0	0	0	0	0	0	0	0	0	0	0	0	0	0	0	6	0	0	5	0	0	0
OTU_871	0	0	0	0	0	0	0	0	0	0	0	0	0	0	0	0	0	0	0	0	0	0	0	0	0	0	0	0	0	0	0	0	0	0	0	0	0	0	0	0	0	1	0	0	0	0	0	0	0
OTU_969	0	0	0	0	0	0	0	0	0	0	0	0	0	0	0	0	0	0	0	0	0	0	0	0	0	0	0	0	0	0	0	0	0	0	0	0	0	0	0	0	0	1	0	0	0	0	9	0	0
OTU_981	0	0	0	0	0	0	0	0	0	0	9	0	0	0	0	0	0	0	0	0	0	1	0	0	0	0	23	0	0	0	0	0	0	0	0	0	0	0	0	0	0	0	0	0	0	0	0	0	0
OTU_976	0	0	0	0	0	0	0	0	0	0	0	0	0	0	0	0	0	0	0	0	0	0	0	0	0	0	0	29	4	0	0	0	0	0	0	0	0	0	0	0	0	0	0	0	0	0	0	0	0
OTU_710	0	0	0	0	0	0	0	0	0	0	0	0	0	0	0	0	0	0	0	0	0	0	0	0	0	0	0	0	0	0	0	0	0	0	0	0	0	0	0	0	0	0	0	0	0	0	33	0	0
OTU_980	0	0	0	0	0	0	0	0	0	0	0	0	0	0	0	0	0	0	0	0	0	0	0	0	33	0	0	0	0	0	0	0	0	0	0	0	0	0	0	0	0	0	0	0	0	0	0	0	0
OTU_941	0	1	1	0	0	0	0	0	0	1	0	0	0	0	0	0	0	0	0	0	0	0	4	0	0	1	0	0	0	0	0	0	0	0	5	0	0	0	0	0	0	0	0	0	0	0	13	5	1
OTU_975	0	0	0	0	0	0	0	0	0	1	0	0	0	0	0	0	0	0	0	3	0	0	0	1	0	1	0	0	0	0	0	0	0	0	1	0	0	0	0	5	0	0	0	0	0	0	8	11	0
OTU_998	0	0	0	0	0	0	0	0	0	7	0	0	0	0	0	0	0	9	13	2	0	0	0	0	0	0	0	0	0	0	0	0	0	0	0	0	0	0	0	0	0	0	0	0	0	0	0	1	0
OTU_161	0	0	0	0	0	0	0	0	0	0	0	0	0	0	0	0	0	0	0	0	0	0	0	0	0	0	12	0	0	0	0	0	6	0	0	0	0	0	0	9	0	0	0	0	0	0	5	0	0
OTU_598	0	0	0	0	0	0	0	0	0	0	0	0	0	0	0	0	12	0	0	0	0	0	0	0	0	0	0	0	0	0	0	0	0	0	16	0	0	0	0	0	0	0	0	0	0	0	4	0	0
OTU_993	0	0	0	0	0	0	0	0	0	0	0	0	0	0	0	0	0	0	0	0	0	0	28	0	0	0	0	0	4	0	0	0	0	0	0	0	0	0	0	0	0	0	0	0	0	0	0	0	0
OTU_983	1	0	1	0	0	0	0	0	0	0	0	0	0	0	0	0	0	0	1	1	0	0	0	0	0	0	0	0	0	21	4	0	0	0	0	0	0	0	0	0	0	0	0	0	0	0	0	0	0
OTU_513	0	0	0	0	0	0	0	0	0	0	0	0	0	0	0	0	17	0	0	0	0	0	0	0	2	0	0	0	0	0	0	0	0	0	6	0	0	0	0	0	0	0	0	0	0	0	0	0	0
OTU_948	0	0	0	0	0	0	0	0	0	0	0	0	0	0	0	0	0	0	0	0	0	0	18	0	0	0	0	0	0	0	0	0	0	11	0	0	0	0	0	0	0	0	0	0	0	0	1	0	0
OTU_916	0	0	0	0	0	0	0	0	0	0	0	0	0	0	0	0	0	0	0	0	0	0	31	0	0	0	0	0	0	0	0	0	0	0	0	0	0	0	0	0	0	0	0	0	0	0	0	0	0
OTU_630	0	0	0	0	0	0	1	0	0	10	0	0	0	0	0	0	0	0	0	0	0	1	0	0	0	0	0	0	0	0	0	0	0	0	1	0	0	0	0	0	0	0	0	0	0	0	2	0	0
OTU_765	2	8	1	0	0	0	0	0	0	0	0	0	1	1	0	0	0	0	0	0	2	0	0	0	0	0	0	0	0	15	0	0	0	0	0	0	0	0	0	0	0	0	0	0	0	0	0	0	0
OTU_1004	0	0	0	0	0	0	0	0	0	0	0	0	0	0	0	0	11	0	0	0	0	0	1	0	0	2	0	0	0	0	0	0	0	0	1	0	0	0	0	5	0	0	0	0	0	0	6	4	0
OTU_999	0	0	0	0	0	0	0	0	0	0	0	0	0	0	0	0	1	0	0	0	0	0	0	0	0	0	6	0	0	0	0	0	0	0	0	0	0	13	0	0	0	0	0	0	0	0	0	0	0
OTU_549	0	0	0	0	0	0	0	0	0	0	0	0	1	0	0	0	0	0	0	0	0	0	22	0	0	0	0	0	0	0	0	0	0	0	0	0	0	0	0	7	0	0	0	0	0	0	0	0	0
OTU_1026	0	0	0	0	0	0	0	0	0	0	0	0	0	0	0	0	0	0	0	0	0	0	19	0	0	0	0	0	0	0	0	0	0	0	0	0	0	0	0	0	0	0	0	1	0	0	10	0	0
OTU_599	0	0	0	0	0	0	0	0	0	0	0	0	0	0	0	0	0	0	0	0	0	0	0	0	0	0	26	0	0	0	0	0	0	0	4	0	0	0	0	0	0	0	0	0	0	0	0	0	0
OTU_939	0	0	0	0	0	0	0	0	0	0	0	0	0	0	0	0	0	0	0	0	0	0	0	0	0	0	28	0	0	0	0	0	0	0	0	0	0	0	0	0	0	0	0	0	0	2	0	0	0
OTU_952	0	0	0	0	0	0	0	0	0	0	0	0	0	0	0	0	0	0	0	0	0	0	0	22	8	0	0	0	0	0	0	0	0	0	0	0	0	0	0	0	0	0	0	0	0	0	0	0	0
OTU_1010	0	0	0	0	1	0	0	0	0	0	0	0	0	0	0	0	0	0	0	0	0	0	0	0	0	0	0	0	0	0	0	0	0	0	0	0	0	0	0	0	0	0	0	0	0	0	0	0	0
OTU_1011	0	0	0	0	0	0	0	0	0	0	0	0	0	0	0	0	0	0	0	0	0	0	0	0	0	0	0	0	0	0	0	0	0	0	28	0	0	0	0	0	0	0	0	0	0	0	0	0	0
OTU_1021	0	0	0	0	0	0	0	0	0	0	0	0	0	0	0	0	15	0	0	0	0	0	0	0	0	0	0	0	0	0	0	0	0	0	0	0	0	0	0	0	0	0	0	0	0	0	15	0	0
OTU_1022	0	0	0	0	0	0	0	0	0	0	0	0	0	0	0	0	0	0	0	0	0	0	0	0	0	0	0	29	1	0	0	0	0	0	0	0	0	0	0	0	0	0	0	0	0	0	0	0	0
OTU_538	0	0	0	0	0	0	0	0	0	0	0	0	0	0	0	0	0	0	0	0	0	0	0	0	0	0	30	0	0	0	0	0	0	0	0	0	0	0	0	0	0	0	0	0	0	0	0	0	0
OTU_1017	0	0	0	0	0	0	0	0	0	0	0	0	0	0	0	0	0	0	0	0	0	0	30	0	0	0	0	0	0	0	0	0	0	0	0	0	0	0	0	0	0	0	0	0	0	0	0	0	0
OTU_1019	0	0	0	0	0	0	0	0	0	0	0	0	0	0	0	0	0	0	0	0	0	0	0	0	0	0	0	0	0	0	0	0	0	0	30	0	0	0	0	0	0	0	0	0	0	0	0	0	0
OTU_1023	0	0	0	0	0	0	0	0	0	0	0	0	0	0	0	0	0	0	0	0	0	0	0	0	0	0	30	0	0	0	0	0	0	0	0	0	0	0	0	0	0	0	0	0	0	0	0	0	0
OTU_1008	0	0	1	0	0	0	0	0	0	1	0	0	0	2	0	0	0	0	0	2	0	0	2	1	0	0	0	0	0	0	0	0	0	0	2	0	0	0	0	1	0	0	0	0	0	0	17	0	0
OTU_867	0	0	0	0	0	0	0	0	0	0	0	0	0	0	0	0	0	0	0	0	0	0	2	0	1	0	0	0	0	0	0	0	0	0	5	0	0	0	0	0	0	0	0	0	0	0	3	0	0
OTU_1029	0	0	6	0	0	0	0	0	0	0	0	0	0	0	0	0	0	0	1	0	0	0	0	0	0	1	0	0	0	0	0	0	0	0	2	0	0	0	0	0	0	0	0	0	0	0	15	3	0
OTU_829	0	0	0	0	0	0	0	0	1	0	0	0	0	0	0	22	0	0	0	0	3	0	0	0	0	0	0	0	0	0	0	0	1	0	0	0	2	0	0	0	0	0	0	0	0	0	0	0	0
OTU_1039	0	0	0	0	0	0	0	0	0	0	0	0	0	0	0	0	0	8	17	1	1	0	0	0	0	0	0	0	0	0	0	0	0	0	0	0	0	0	0	0	0	0	0	0	0	0	0	2	0
OTU_886	0	0	0	0	0	0	4	0	0	0	0	0	0	0	0	0	0	0	0	0	0	1	0	0	0	0	0	0	0	0	0	0	0	0	0	0	0	0	0	0	0	0	0	0	0	0	0	0	0
OTU_1018	0	0	0	0	0	0	0	0	3	0	0	0	0	0	0	0	0	0	0	0	0	0	0	0	0	0	0	0	0	0	0	0	0	0	0	0	0	0	14	0	0	0	0	12	0	0	0	0	0
OTU_1052	0	0	0	0	0	0	0	0	0	0	0	0	0	0	0	0	0	17	9	3	0	0	0	0	0	0	0	0	0	0	0	0	0	0	0	0	0	0	0	0	0	0	0	0	0	0	0	0	0
OTU_1053	0	0	0	0	0	0	0	0	0	0	0	0	0	0	0	0	0	0	0	0	0	0	0	0	0	0	0	0	0	0	0	0	0	16	0	0	0	0	0	0	0	0	0	0	0	0	0	0	0
OTU_1034	0	0	0	0	0	0	0	0	0	0	0	0	0	0	0	0	0	0	0	0	0	0	29	0	0	0	0	0	0	0	0	0	0	0	0	0	0	0	0	0	0	0	0	0	0	0	0	0	0
OTU_954	1	1	2	0	0	0	0	0	0	0	0	0	1	1	0	1	0	1	0	0	0	0	0	0	0	0	0	0	0	16	1	1	0	0	0	0	2	0	0	0	0	0	0	0	0	0	0	0	0
OTU_902	0	0	0	0	0	2	0	0	0	0	0	0	0	0	0	0	0	1	3	3	0	0	0	0	0	13	0	6	0	0	0	0	0	0	0	0	0	0	0	0	0	0	0	0	0	0	0	0	0
OTU_1048	0	0	0	0	0	0	0	0	0	4	0	0	0	0	0	0	0	0	0	3	0	0	0	0	0	1	0	0	0	0	0	0	0	0	0	0	0	0	0	0	0	0	0	0	0	0	10	9	1
OTU_1071	0	0	0	0	19	0	0	0	0	0	0	0	0	0	0	0	0	0	0	0	0	1	0	0	0	0	0	5	0	0	0	0	0	0	0	0	2	0	0	0	0	0	0	0	0	1	0	0	0
OTU_726	0	0	0	0	0	0	0	0	0	0	0	0	0	0	0	0	0	0	0	0	0	0	0	0	0	0	26	0	0	0	1	0	0	0	0	0	0	0	0	0	0	0	0	0	0	0	0	0	0
OTU_1064	0	0	0	0	0	0	0	0	0	0	0	0	0	0	0	0	0	0	0	0	0	0	0	0	0	0	0	0	27	0	0	0	0	0	0	0	0	0	0	0	0	0	0	0	0	0	0	0	0
OTU_880	0	0	0	0	0	0	0	0	0	0	0	0	0	0	0	0	28	0	0	0	0	0	0	0	0	0	0	0	0	0	0	0	0	0	0	0	0	0	0	0	0	0	0	0	0	0	0	0	0
OTU_1028	0	0	0	0	0	0	0	0	0	0	0	0	0	0	0	0	0	0	0	0	0	0	0	0	0	0	28	0	0	0	0	0	0	0	0	0	0	0	0	0	0	0	0	0	0	0	0	0	0
OTU_1067	0	0	0	0	0	0	0	0	0	0	0	0	0	0	0	0	0	0	0	0	0	0	0	0	0	0	28	0	0	0	0	0	0	0	0	0	0	0	0	0	0	0	0	0	0	0	0	0	0
OTU_1070	0	0	0	0	0	0	0	0	0	0	0	0	0	0	0	0	0	0	0	0	0	0	0	0	0	0	28	0	0	0	0	0	0	0	0	0	0	0	0	0	0	0	0	0	0	0	0	0	0
OTU_1046	0	0	0	0	0	0	0	0	0	2	0	0	0	0	0	0	0	0	0	3	0	0	1	0	0	1	0	0	0	0	0	0	0	0	0	0	0	0	0	0	0	0	0	0	0	0	16	2	0
OTU_1080	0	0	0	0	0	0	0	0	0	3	0	0	0	0	0	0	0	3	2	1	0	0	0	0	0	0	0	0	0	15	2	0	0	0	0	0	0	0	0	0	0	0	0	0	0	0	0	1	0
OTU_1094	0	0	0	0	0	0	0	0	0	0	0	0	0	0	0	0	0	0	0	4	0	0	3	1	0	0	0	0	0	0	0	0	0	0	5	0	0	0	0	0	0	0	0	0	0	0	12	1	0
OTU_984	0	0	0	0	0	0	0	0	0	4	0	0	0	0	0	0	0	0	0	4	0	0	0	0	0	0	0	0	0	0	0	0	0	0	4	0	0	0	0	2	0	0	0	0	0	0	10	3	0
OTU_1037	0	0	0	0	0	0	0	0	0	0	0	0	0	0	0	0	0	2	7	3	0	0	0	0	0	12	2	0	0	0	0	0	0	0	1	0	0	0	0	0	0	0	0	0	0	0	0	0	0
OTU_1059	0	0	0	0	0	0	0	0	0	3	0	0	0	0	0	0	0	0	0	2	0	0	0	1	0	0	0	0	0	0	0	0	0	0	4	0	0	0	0	0	0	0	0	0	0	0	14	3	0
OTU_1060	0	0	0	0	0	0	0	0	0	0	0	0	0	0	0	0	0	0	0	2	0	0	1	0	0	1	0	0	0	0	0	0	0	0	0	0	0	0	0	0	0	0	0	0	0	0	12	9	0
OTU_1079	0	0	0	0	0	0	0	0	0	0	0	6	11	0	7	0	0	0	0	0	0	0	0	0	0	0	0	0	0	0	0	0	0	0	0	0	0	0	0	0	0	0	0	0	0	1	0	0	0
OTU_1076	0	0	0	0	0	0	0	0	0	0	0	0	0	0	0	0	3	0	0	0	0	0	0	0	0	0	0	0	0	0	0	0	0	0	0	0	0	0	21	0	3	0	0	0	0	0	0	0	0
OTU_942	0	0	0	0	0	0	0	0	0	0	0	0	0	0	0	0	0	0	0	0	0	0	26	0	0	0	0	0	0	0	0	0	0	0	0	0	0	0	0	0	0	0	0	0	0	0	0	0	0
OTU_1009	0	0	0	0	0	0	0	0	0	0	0	0	0	0	0	0	0	0	0	0	0	0	0	0	0	0	0	0	0	0	0	0	0	25	0	0	0	0	0	0	0	0	0	0	0	0	0	0	0
OTU_1083	0	0	0	0	0	0	0	0	0	0	0	0	0	0	0	0	0	0	0	0	0	0	0	0	0	0	0	26	1	0	0	0	0	0	0	0	0	0	0	0	0	0	0	0	0	0	0	0	0
OTU_816	0	0	0	2	0	0	0	0	0	0	0	0	0	0	0	0	0	4	10	2	2	0	0	0	0	0	0	0	0	0	0	0	6	0	0	0	0	0	0	0	0	0	0	0	0	0	0	0	0
OTU_1103	0	0	0	0	0	0	0	0	0	4	0	0	0	0	0	0	0	0	0	4	0	0	4	0	0	0	0	0	0	0	0	0	0	0	1	0	0	0	0	0	0	0	0	0	0	0	10	3	0
OTU_875	0	0	0	0	2	0	0	0	0	0	0	0	0	0	0	0	0	11	10	0	1	0	0	0	0	0	0	0	0	0	0	0	2	0	0	0	0	0	0	0	0	0	0	0	0	0	0	0	0
OTU_1088	0	0	0	0	0	0	0	0	0	0	0	0	0	0	1	0	0	0	0	0	0	0	4	0	0	0	18	0	0	0	0	0	0	0	0	0	0	0	0	1	0	0	0	0	0	0	2	0	0
OTU_1099	0	0	0	0	0	0	0	0	0	0	0	7	12	1	0	0	0	0	0	0	0	0	0	0	0	0	0	0	0	0	5	0	0	0	0	0	0	0	0	0	0	0	0	0	0	1	0	0	0
OTU_1062	0	0	0	0	0	0	0	0	0	0	0	0	0	0	0	0	0	0	0	0	0	0	19	0	0	0	0	0	0	0	0	0	0	0	0	0	0	0	0	0	0	0	0	0	0	0	2	0	0
OTU_1108	0	0	0	0	0	0	0	0	0	0	0	0	0	0	0	0	0	0	0	0	0	0	0	0	0	0	0	0	0	0	0	0	0	0	0	0	0	0	23	0	3	0	0	0	0	0	0	0	0
OTU_1112	0	0	0	0	0	0	0	0	0	0	0	0	0	0	0	0	0	0	0	0	0	0	14	0	0	0	12	0	0	0	0	0	0	0	0	0	0	0	0	0	0	0	0	0	0	0	0	0	0
OTU_1097	0	0	0	0	0	0	0	0	0	0	0	0	0	0	0	0	26	0	0	0	0	0	0	0	0	0	0	0	0	0	0	0	0	0	0	0	0	0	0	0	0	0	0	0	0	0	0	0	0
OTU_1105	0	0	0	0	0	0	0	0	0	0	0	0	0	0	0	0	0	0	0	0	0	0	0	0	0	0	26	0	0	0	0	0	0	0	0	0	0	0	0	0	0	0	0	0	0	0	0	0	0
OTU_1115	0	0	0	0	0	0	0	0	0	0	0	0	0	0	0	0	0	0	0	0	0	0	0	0	0	0	0	0	0	0	0	0	0	26	0	0	0	0	0	0	0	0	0	0	0	0	0	0	0
OTU_1068	0	0	0	0	0	0	0	0	0	2	0	0	0	0	0	0	0	0	0	1	0	0	2	0	0	0	0	0	0	0	0	0	0	0	0	0	0	0	0	0	0	0	0	0	0	0	7	10	0
OTU_888	1	6	1	0	0	0	0	0	0	0	0	0	0	0	0	0	0	0	0	0	0	0	0	0	0	0	0	0	0	15	0	0	0	0	0	0	2	0	0	0	0	0	0	0	0	0	0	0	0
OTU_693	0	0	0	0	0	0	0	0	0	0	0	0	0	0	0	0	0	0	0	0	1	0	6	0	0	0	0	0	0	0	0	0	0	0	7	0	0	0	0	11	0	0	0	0	0	0	0	0	0
OTU_842	0	0	0	0	0	0	0	0	0	0	5	0	0	0	0	0	0	0	0	0	0	0	18	0	0	0	0	0	0	0	0	0	2	0	0	0	0	0	0	0	0	0	0	0	0	0	0	0	0
OTU_1040	0	0	0	0	0	0	0	0	0	0	0	0	0	0	0	0	0	0	0	0	0	0	22	0	0	0	0	0	0	1	0	0	0	0	0	0	0	0	0	0	0	0	0	0	0	0	0	0	0
OTU_1116	0	0	0	0	0	0	0	0	0	0	0	0	0	0	0	0	0	0	0	0	0	0	0	0	0	0	25	0	0	0	0	0	0	0	0	0	0	0	0	0	0	0	0	0	0	0	0	0	0
OTU_1126	0	0	0	0	0	0	0	0	0	0	0	0	0	0	0	0	0	0	0	0	0	0	25	0	0	0	0	0	0	0	0	0	0	0	0	0	0	0	0	0	0	0	0	0	0	0	0	0	0
OTU_1128	0	0	0	0	0	0	0	0	0	0	0	0	0	0	0	0	25	0	0	0	0	0	0	0	0	0	0	0	0	0	0	0	0	0	0	0	0	0	0	0	0	0	0	0	0	0	0	0	0
OTU_1135	0	0	0	0	0	0	0	0	0	0	0	0	0	0	0	0	0	0	0	0	0	0	0	0	0	0	0	0	0	0	0	0	0	25	0	0	0	0	0	0	0	0	0	0	0	0	0	0	0
OTU_1161	0	0	0	0	0	0	0	0	0	0	0	0	0	0	0	0	0	1	1	3	0	0	0	0	0	1	0	0	0	0	0	0	0	0	5	0	0	0	0	1	0	0	0	0	0	0	11	1	0
OTU_1063	0	0	0	0	0	0	0	0	0	13	0	0	0	0	0	0	1	0	0	0	0	0	0	0	0	0	1	0	0	0	0	0	0	0	0	0	0	4	0	0	0	0	0	0	0	0	0	0	0
OTU_1107	0	0	0	0	0	0	0	0	0	0	4	0	0	0	0	0	0	0	0	0	0	0	0	0	0	0	1	0	0	0	0	0	0	14	0	0	0	2	0	0	0	0	0	0	0	0	0	0	0
OTU_1148	0	0	0	0	0	0	1	0	0	0	0	0	0	0	3	0	0	0	0	0	0	0	0	0	0	0	0	0	0	0	0	7	0	0	0	0	3	0	0	0	0	0	0	0	0	0	0	0	0
OTU_1149	0	0	0	0	0	0	0	0	0	0	0	0	0	0	0	0	0	0	0	0	0	0	0	0	0	0	21	0	0	0	0	0	0	0	0	0	0	0	1	1	0	0	0	0	0	0	0	0	0
OTU_809	0	0	0	0	0	0	0	0	0	0	0	0	0	0	0	0	0	0	0	0	0	0	0	0	0	0	0	0	0	1	0	0	0	0	22	0	0	0	0	0	0	0	0	0	0	0	0	0	0
OTU_1031	0	0	0	0	0	0	0	0	0	0	0	0	0	0	0	1	0	0	0	0	0	0	0	0	0	0	0	0	20	0	0	0	0	0	0	0	0	0	0	0	0	0	0	0	0	0	0	0	0
OTU_1164	0	0	0	0	0	0	0	0	0	0	0	0	0	0	0	0	22	0	0	0	0	0	0	0	0	0	0	0	0	0	0	0	0	0	0	0	0	0	0	0	0	0	0	0	0	0	0	0	1
OTU_1139	0	0	0	0	0	0	0	0	0	0	0	0	0	0	0	0	3	0	0	0	0	0	0	0	0	0	0	0	0	0	0	0	0	0	0	0	0	0	21	0	0	0	0	0	0	0	0	0	0
OTU_1146	0	0	0	0	0	0	7	0	0	0	0	0	0	0	0	0	0	0	0	0	0	0	0	0	0	0	0	0	0	0	0	0	0	0	0	0	0	17	0	0	0	0	0	0	0	0	0	0	0
OTU_1154	0	0	0	0	0	0	0	0	0	1	0	0	0	0	0	0	0	0	0	0	0	0	0	0	0	0	0	0	0	0	0	0	0	0	0	0	0	0	0	0	0	0	0	0	0	0	0	0	0
OTU_1169	0	0	0	0	0	0	0	0	0	8	16	0	0	0	0	0	0	0	0	0	0	0	0	0	0	0	0	0	0	0	0	0	0	0	0	0	0	0	0	0	0	0	0	0	0	0	0	0	0
OTU_1153	0	0	0	0	0	0	0	0	0	0	0	0	0	0	0	0	0	0	0	0	0	0	0	0	0	0	0	0	0	0	0	0	0	0	24	0	0	0	0	0	0	0	0	0	0	0	0	0	0
OTU_1163	0	0	0	0	0	0	0	0	0	0	0	0	0	0	0	0	0	0	0	0	0	0	0	0	0	0	0	0	0	0	0	0	0	0	0	0	0	0	0	0	0	0	0	0	0	0	0	0	0
OTU_1114	0	0	0	0	0	0	0	0	0	2	0	0	0	0	0	0	0	0	0	0	0	0	0	0	18	0	0	0	0	0	0	0	0	0	0	0	0	0	1	0	1	0	0	0	0	0	0	0	0
OTU_703	0	0	0	0	0	0	0	0	0	0	0	0	0	0	0	0	0	0	0	0	0	0	0	0	0	0	0	0	0	0	0	0	0	0	0	0	0	10	0	0	0	0	0	0	0	0	0	0	0
OTU_802	0	11	0	0	0	0	0	0	0	0	0	0	0	0	0	0	0	0	0	0	0	0	0	0	0	0	0	0	0	0	0	0	1	0	0	0	0	0	10	0	0	0	0	0	0	0	0	0	0
OTU_757	0	0	0	0	0	0	0	0	0	0	0	0	0	0	0	0	0	0	0	0	0	0	11	0	0	0	0	0	0	0	0	0	0	0	0	0	0	0	0	9	0	0	0	0	0	0	3	0	0
OTU_1193	0	0	0	0	0	0	0	0	0	0	0	0	0	0	0	0	0	0	0	1	0	0	18	0	0	0	0	0	0	0	0	0	0	0	0	0	0	0	0	0	0	0	0	0	0	0	4	0	0
OTU_1181	0	0	0	0	0	0	0	0	0	0	0	0	0	0	0	0	0	0	0	0	0	0	22	0	0	0	0	0	0	0	0	0	0	0	0	0	0	0	0	1	0	0	0	0	0	0	0	0	0
OTU_1175	0	0	0	0	0	0	0	0	0	0	0	0	0	0	0	0	0	0	0	0	0	0	0	0	0	0	23	0	0	0	0	0	0	0	0	0	0	0	0	0	0	0	0	0	0	0	0	0	0
OTU_1176	0	0	0	0	0	0	0	0	0	0	0	0	0	0	0	0	23	0	0	0	0	0	0	0	0	0	0	0	0	0	0	0	0	0	0	0	0	0	0	0	0	0	0	0	0	0	0	0	0
OTU_1177	0	0	0	0	0	0	0	0	0	0	0	0	0	0	0	0	0	0	0	0	0	0	0	0	0	0	0	0	0	0	0	0	0	0	0	0	0	0	0	0	0	0	0	0	0	0	0	0	0
OTU_1189	0	0	0	0	0	0	0	0	0	0	0	0	0	0	0	0	23	0	0	0	0	0	0	0	0	0	0	0	0	0	0	0	0	0	0	0	0	0	0	0	0	0	0	0	0	0	0	0	0
OTU_1159	0	0	0	0	1	0	0	0	0	6	0	0	0	0	0	0	0	0	0	1	0	0	0	0	0	1	0	0	0	0	0	0	0	0	1	0	0	0	0	1	0	0	0	0	0	0	10	1	0
OTU_63	2	0	0	0	0	0	0	0	0	0	0	0	0	0	0	0	0	0	0	0	0	0	0	0	0	0	0	0	0	0	0	0	3	0	0	0	0	0	0	0	0	0	0	0	1	0	0	0	0
OTU_965	0	0	0	0	0	0	0	0	0	0	0	0	0	0	0	0	0	0	0	0	0	0	0	0	0	0	0	0	1	0	0	0	1	7	0	0	0	10	0	0	0	0	1	0	0	0	0	1	0
OTU_1206	0	0	0	0	0	0	0	0	0	0	0	1	2	0	1	0	0	2	0	12	0	3	0	0	0	0	0	0	0	0	0	0	0	0	0	0	0	0	0	0	0	0	0	0	0	0	0	0	0
OTU_1155	0	0	0	0	0	0	0	0	0	1	0	0	0	0	0	0	0	0	0	3	0	0	0	0	0	0	0	0	0	0	1	0	0	0	0	0	0	0	0	0	0	0	0	0	0	0	13	3	1
OTU_1198	0	0	0	0	0	0	0	0	0	0	0	0	0	0	0	0	0	0	0	0	0	0	0	0	0	0	0	0	1	0	0	0	0	2	0	0	0	0	0	0	0	0	0	0	0	0	0	0	0
OTU_935	0	0	0	0	0	0	0	0	1	0	0	0	0	1	0	0	0	0	0	0	1	0	18	0	1	0	0	0	0	0	0	0	0	0	0	0	0	0	0	0	0	0	0	0	0	0	0	0	0
OTU_1145	0	0	0	0	0	0	0	0	0	2	0	0	0	0	0	0	0	0	0	0	0	0	0	0	0	0	0	0	0	0	0	0	0	0	2	0	0	0	0	0	1	0	0	0	0	0	12	5	0
OTU_480	0	0	0	0	0	0	0	0	0	0	0	0	0	0	0	0	0	0	0	0	0	0	0	0	0	0	0	0	0	0	0	0	0	0	0	4	15	0	0	0	0	0	0	0	1	0	0	0	0
OTU_1168	0	0	0	0	0	0	0	0	0	0	0	0	0	0	0	0	1	0	0	0	0	0	14	0	0	0	0	0	0	0	0	0	0	0	0	0	0	0	0	3	0	0	0	0	0	0	0	0	0
OTU_1173	0	0	0	0	0	0	0	0	0	0	0	0	0	0	0	0	0	0	0	0	0	0	0	0	0	0	0	0	0	0	0	0	0	15	0	0	0	0	0	0	0	0	0	0	0	0	1	0	0
OTU_1203	0	0	0	0	0	0	0	0	0	0	0	0	0	0	0	0	0	0	0	0	0	0	0	0	0	0	0	0	0	0	0	0	0	0	0	0	0	0	0	0	0	0	0	0	0	0	9	0	0
OTU_1216	0	0	0	0	0	0	0	0	0	5	0	0	0	0	0	0	0	0	0	0	0	0	0	0	0	0	0	0	0	0	0	0	0	0	0	0	0	0	0	0	0	0	0	0	0	0	13	4	0
OTU_1160	0	0	0	0	0	0	0	0	0	0	0	0	0	0	0	0	0	0	0	0	0	0	8	0	0	0	0	0	0	0	0	0	0	0	0	0	0	0	0	0	0	0	0	0	0	0	0	0	0
OTU_1204	0	0	0	0	0	0	0	0	0	0	0	0	0	0	0	0	0	0	0	0	0	0	0	0	0	0	0	0	0	0	0	0	0	0	0	0	0	0	0	0	0	0	0	0	0	0	0	0	0
OTU_1220	0	0	0	0	0	0	0	0	0	0	0	0	0	0	0	0	9	0	0	0	0	0	0	0	0	0	13	0	0	0	0	0	0	0	0	0	0	0	0	0	0	0	0	0	0	0	0	0	0
OTU_1222	0	0	0	0	0	0	0	0	0	0	4	0	0	0	0	0	0	0	0	0	0	0	0	0	0	0	0	0	0	0	0	0	0	0	0	0	0	0	0	0	0	0	0	0	0	0	0	0	0
OTU_1210	0	0	0	0	0	0	0	0	0	0	0	0	0	0	0	0	0	0	0	0	0	0	0	0	0	0	22	0	0	0	0	0	0	0	0	0	0	0	0	0	0	0	0	0	0	0	0	0	0
OTU_1211	0	0	0	0	0	0	0	0	0	0	0	0	0	0	0	0	0	0	0	0	0	0	0	0	0	0	0	0	0	0	0	0	0	0	22	0	0	0	0	0	0	0	0	0	0	0	0	0	0
OTU_1245	0	0	1	0	0	0	0	0	0	0	0	0	0	0	0	0	4	0	0	1	0	0	2	0	0	1	0	0	0	0	0	0	0	0	0	0	0	0	0	0	0	0	0	0	0	0	11	1	0
OTU_1190	0	0	0	0	0	1	0	0	0	0	0	0	0	0	0	0	0	0	0	4	0	0	0	0	0	12	0	3	0	0	0	0	0	0	0	0	0	0	0	0	0	0	0	0	0	0	0	1	0
OTU_344	0	0	0	0	0	0	0	0	0	0	0	0	0	0	0	0	0	0	0	0	0	1	0	0	0	0	0	0	0	0	0	0	0	0	0	0	0	0	0	1	0	0	0	0	0	0	15	0	0
OTU_1183	0	0	0	0	0	0	0	0	0	0	0	0	0	0	0	0	0	0	0	0	0	0	0	0	0	0	0	0	0	18	2	1	0	0	0	0	0	0	0	0	0	0	0	0	0	0	0	0	0
OTU_1229	0	0	0	0	0	0	0	0	0	0	0	0	0	0	0	0	0	0	0	0	0	0	0	0	0	0	0	0	0	0	2	17	0	0	0	0	0	0	0	0	0	0	0	0	2	0	0	0	0
OTU_1250	0	2	1	0	0	0	0	0	0	0	0	0	0	0	0	0	0	0	0	0	0	0	0	0	0	0	0	0	0	18	0	0	0	0	0	0	0	0	0	0	0	0	0	0	0	0	0	0	0
OTU_1235	0	0	0	0	0	0	0	0	0	0	0	0	0	0	0	0	0	0	0	0	0	0	0	0	0	0	0	0	0	0	0	0	0	0	0	0	0	0	11	0	0	0	0	10	0	0	0	0	0
OTU_1247	0	0	0	0	0	0	0	0	0	0	0	0	0	0	0	0	0	0	0	0	0	0	0	0	0	0	0	0	0	0	0	0	0	0	0	0	0	0	2	0	0	0	0	19	0	0	0	0	0
OTU_1251	0	0	0	0	0	0	0	0	0	0	0	0	0	0	0	0	0	0	0	0	0	0	0	0	0	0	0	0	0	0	0	0	0	0	0	0	0	0	16	0	0	0	0	5	0	0	0	0	0
OTU_1230	0	0	0	0	0	0	0	0	0	0	0	0	0	0	0	0	0	0	0	0	0	0	0	0	0	0	0	0	0	0	0	0	0	0	21	0	0	0	0	0	0	0	0	0	0	0	0	0	0
OTU_1252	0	0	0	0	0	0	0	0	0	0	0	0	0	0	0	0	0	0	0	0	0	0	0	0	0	0	0	0	0	0	0	0	0	0	0	0	0	0	0	0	0	0	0	0	0	0	21	0	0
OTU_1156	0	1	0	0	0	0	0	0	0	0	0	0	0	0	0	0	0	0	0	0	0	0	0	0	0	0	2	0	0	16	1	0	0	0	0	0	0	0	0	0	0	0	0	0	0	0	0	0	0
OTU_1236	0	0	0	0	0	0	0	0	0	0	0	0	0	0	0	0	0	0	0	1	0	0	0	0	0	1	0	0	0	0	0	0	0	0	0	0	0	0	0	0	0	0	0	0	0	0	13	5	0
OTU_1131	0	0	0	0	0	0	0	0	0	0	0	0	1	0	0	0	0	0	0	0	0	0	0	0	0	0	0	0	0	0	0	0	0	0	0	0	0	0	0	0	0	0	0	0	0	0	0	0	0
OTU_1258	0	0	3	0	0	0	0	0	0	0	0	0	0	0	0	0	0	0	0	0	0	0	0	0	0	0	0	0	0	11	6	0	0	0	0	0	0	0	0	0	0	0	0	0	0	0	0	0	0
OTU_1124	0	0	0	0	0	0	0	0	0	0	0	0	0	0	1	0	0	0	0	0	0	0	0	0	0	0	0	0	0	0	0	0	0	0	0	0	0	0	0	0	0	0	0	0	0	0	0	0	0
OTU_1212	0	0	0	0	0	0	0	0	0	0	0	0	0	0	0	0	0	0	0	0	0	0	0	0	0	0	0	0	0	0	0	0	0	0	0	0	0	0	16	0	4	0	0	0	0	0	0	0	0
OTU_1287	0	0	0	0	0	0	0	0	0	0	0	0	0	0	0	0	0	0	0	0	0	0	0	0	0	0	0	0	0	0	0	0	0	0	0	0	0	0	10	0	0	0	0	10	0	0	0	0	0
OTU_1264	0	0	0	0	0	0	0	0	0	20	0	0	0	0	0	0	0	0	0	0	0	0	0	0	0	0	0	0	0	0	0	0	0	0	0	0	0	0	0	0	0	0	0	0	0	0	0	0	0
OTU_1269	0	0	0	0	0	0	0	0	0	0	0	0	0	0	0	0	20	0	0	0	0	0	0	0	0	0	0	0	0	0	0	0	0	0	0	0	0	0	0	0	0	0	0	0	0	0	0	0	0
OTU_1277	0	0	0	0	0	0	0	0	0	0	0	0	0	0	0	0	0	0	0	0	0	0	0	0	0	0	0	0	0	0	0	0	0	20	0	0	0	0	0	0	0	0	0	0	0	0	0	0	0
OTU_1282	0	0	0	0	0	0	0	0	0	0	0	0	0	0	0	0	0	0	0	0	0	0	0	0	0	0	0	0	0	0	0	0	0	0	0	0	0	0	0	0	0	0	0	0	0	0	20	0	0
OTU_1286	0	0	0	0	0	0	0	0	0	0	0	0	0	0	0	0	0	0	0	0	0	0	0	0	0	0	0	0	0	0	0	0	0	0	0	0	0	0	0	0	0	0	0	0	0	0	0	0	0
OTU_1121	0	0	1	0	0	0	0	0	0	0	0	0	0	0	0	0	0	0	0	0	0	0	0	0	0	0	0	0	0	0	0	0	1	0	0	0	0	0	0	0	0	11	0	0	3	0	0	0	0
OTU_1141	1	2	0	0	0	0	0	0	0	0	0	0	0	1	0	0	0	0	0	0	0	0	0	0	0	0	0	0	0	10	3	0	0	0	0	0	0	0	0	0	0	0	0	0	0	0	0	0	0
OTU_1199	0	0	0	0	0	0	0	0	0	0	0	0	0	0	2	0	0	0	0	0	0	0	0	0	0	0	1	0	0	0	2	12	0	0	0	0	0	0	0	0	1	0	0	0	0	0	0	0	0
OTU_1260	0	0	0	0	0	10	0	0	0	0	0	0	0	0	0	0	0	1	0	0	0	0	0	6	0	0	0	0	0	0	1	0	0	0	0	0	0	0	0	0	0	0	0	0	0	0	1	0	0
OTU_1232	0	0	0	0	0	0	0	0	0	0	0	0	0	0	0	0	10	0	0	0	0	0	0	0	0	0	0	0	0	0	0	0	0	0	0	0	0	0	0	0	0	0	0	0	0	0	0	0	0
OTU_1310	0	0	0	0	0	0	0	0	0	0	0	0	0	0	0	0	0	0	0	1	0	0	0	0	0	0	0	0	0	0	0	0	0	0	0	0	0	0	0	1	0	0	0	0	0	0	13	4	0
OTU_940	0	0	0	0	0	0	0	0	0	0	0	0	0	0	0	0	0	0	0	0	0	0	0	0	0	0	0	12	7	0	0	0	0	0	0	0	0	0	0	0	0	0	0	0	0	0	0	0	0
OTU_1290	0	0	0	0	0	0	0	0	0	0	0	0	0	0	0	0	0	0	0	0	0	0	0	0	0	0	18	0	0	0	0	0	0	0	0	0	0	0	0	0	0	0	0	1	0	0	0	0	0
OTU_1298	0	0	0	0	0	0	0	0	0	0	0	0	0	0	0	0	0	0	0	0	0	0	0	0	0	0	0	0	0	0	0	0	1	0	0	0	0	0	0	0	0	0	0	0	0	0	0	0	0
OTU_1311	0	0	0	0	0	0	0	0	0	0	0	0	0	0	0	0	0	0	0	0	0	0	0	0	0	0	0	0	0	0	0	0	0	0	0	0	0	0	5	0	0	0	0	14	0	0	0	0	0
OTU_1217	0	0	0	0	0	0	0	0	0	0	0	0	0	0	0	0	0	0	0	0	0	0	0	0	0	19	0	0	0	0	0	0	0	0	0	0	0	0	0	0	0	0	0	0	0	0	0	0	0
OTU_1293	0	0	0	0	0	0	0	0	0	0	0	0	0	0	0	0	0	0	0	0	0	0	0	0	0	0	0	0	0	0	0	0	0	0	19	0	0	0	0	0	0	0	0	0	0	0	0	0	0
OTU_422	0	0	0	0	0	0	0	0	0	0	0	0	0	0	0	0	0	0	0	0	0	0	2	0	0	1	11	0	0	0	0	0	1	0	0	0	1	0	0	1	0	0	0	0	0	0	0	0	0
OTU_1294	0	0	0	0	0	0	0	0	0	1	0	0	0	0	0	0	0	0	0	0	0	0	0	0	0	0	0	0	0	14	2	0	0	0	0	0	0	0	0	0	0	0	0	0	0	0	0	0	0
OTU_1335	0	0	0	0	0	0	0	0	0	0	0	0	0	0	0	0	0	0	2	1	0	0	0	0	0	0	0	0	0	0	0	0	0	0	0	0	0	0	0	0	15	0	0	0	0	0	0	0	0
OTU_915	0	0	0	0	0	0	0	0	0	0	0	0	0	0	0	0	11	0	0	0	0	0	0	0	0	0	0	0	0	0	0	0	0	0	0	0	0	0	0	7	0	0	0	0	0	0	0	0	0
OTU_1092	0	0	0	0	0	0	0	0	0	0	0	0	0	0	0	0	0	0	0	0	0	0	0	0	0	0	0	0	0	0	0	0	0	0	0	0	0	0	0	0	0	0	0	0	0	0	0	0	0
OTU_1316	0	0	0	0	0	0	0	0	0	0	0	0	0	0	0	0	0	0	0	0	0	0	0	0	0	0	0	0	0	0	0	0	0	0	0	0	0	0	14	0	4	0	0	0	0	0	0	0	0
OTU_1320	0	0	0	0	0	0	0	0	0	0	7	0	0	0	0	0	0	0	0	0	0	0	0	0	0	0	0	0	0	0	0	0	0	0	0	0	0	0	0	0	0	0	0	0	0	0	0	0	0
OTU_1327	0	0	0	0	0	0	0	0	0	0	0	0	0	0	0	0	0	0	0	0	0	0	0	0	0	0	0	0	0	0	0	0	0	0	0	0	0	0	0	0	0	0	0	0	0	0	0	0	0
OTU_1338	0	0	0	0	0	0	0	0	0	0	0	0	0	0	0	0	0	0	0	0	0	0	0	0	0	0	18	0	0	0	0	0	0	0	0	0	0	0	0	0	0	0	0	0	0	0	0	0	0
OTU_1339	0	0	0	0	0	0	0	0	0	0	0	0	0	0	0	0	0	0	0	0	0	0	0	0	0	0	0	0	0	0	0	0	0	0	0	0	0	0	0	0	0	0	0	0	0	0	0	0	0
OTU_1344	0	0	0	0	0	0	0	0	0	0	0	0	0	0	0	0	18	0	0	0	0	0	0	0	0	0	0	0	0	0	0	0	0	0	0	0	0	0	0	0	0	0	0	0	0	0	0	0	0
OTU_1272	0	0	1	0	0	0	0	0	0	2	0	0	0	0	0	0	0	0	0	0	0	0	0	0	0	0	0	0	0	11	2	0	0	0	0	0	0	0	0	0	0	0	0	0	0	0	0	0	0
OTU_1317	0	0	0	0	0	0	0	0	0	0	0	0	0	0	0	0	0	0	0	1	0	0	0	0	0	1	0	0	0	0	0	0	0	0	0	0	0	0	0	0	0	0	0	0	0	0	10	3	2
OTU_1357	0	0	0	0	0	0	0	0	0	11	0	0	0	0	0	0	1	0	0	0	0	0	0	0	0	0	0	0	0	0	0	0	0	0	0	0	0	0	0	0	0	0	1	0	0	4	0	0	0
OTU_1166	0	0	0	0	0	0	0	0	0	0	0	0	0	0	0	0	0	0	0	0	0	0	16	0	1	0	0	0	0	0	0	0	0	0	0	0	0	0	0	0	0	0	0	0	0	0	0	0	0
OTU_1200	0	0	0	0	0	0	0	0	0	0	0	0	0	0	0	0	0	0	0	0	0	0	0	0	0	0	0	0	0	0	0	0	0	0	0	0	0	0	0	0	0	0	0	0	0	0	0	0	0
OTU_1223	0	0	0	0	0	0	0	0	0	0	0	0	0	0	0	0	0	0	0	0	0	0	0	0	0	0	0	0	0	0	0	0	0	0	0	0	0	0	0	0	0	0	0	0	0	0	0	0	0
OTU_1381	0	0	0	0	0	0	0	0	0	0	0	0	0	0	0	0	7	0	0	0	0	0	10	0	0	0	0	0	0	0	0	0	0	0	0	0	0	0	0	0	0	0	0	0	0	0	0	0	0
OTU_1382	0	0	0	0	0	0	0	0	0	0	0	0	0	0	0	0	0	0	0	0	0	0	0	0	0	0	0	0	0	16	1	0	0	0	0	0	0	0	0	0	0	0	0	0	0	0	0	0	0
OTU_1352	0	0	0	0	0	0	0	0	0	0	0	0	0	0	0	0	0	0	0	0	0	0	0	0	0	0	17	0	0	0	0	0	0	0	0	0	0	0	0	0	0	0	0	0	0	0	0	0	0
OTU_1380	0	0	0	0	0	0	0	0	0	0	0	0	0	0	0	0	0	0	0	0	0	0	0	0	0	0	0	0	0	0	0	0	0	17	0	0	0	0	0	0	0	0	0	0	0	0	0	0	0
OTU_1340	0	0	1	0	0	0	0	0	0	1	0	0	0	0	0	0	0	0	0	2	0	0	0	0	0	0	0	0	0	0	0	0	0	0	0	0	0	0	0	0	0	0	0	0	0	0	11	0	1
OTU_1305	0	0	0	0	0	0	0	0	0	0	0	0	0	0	0	0	0	0	0	0	1	0	12	0	0	0	0	0	0	0	0	0	0	0	0	0	0	0	0	0	0	0	0	0	0	0	0	0	0
OTU_1347	0	0	0	0	0	0	0	0	0	1	1	0	0	0	0	1	0	0	0	0	0	0	0	0	0	0	0	0	0	0	0	0	0	0	0	0	0	0	0	0	0	0	0	0	0	0	0	0	0
OTU_1426	0	0	0	0	0	0	0	0	0	1	0	0	0	0	0	0	0	0	0	1	0	0	0	0	0	2	0	0	0	0	0	0	0	0	0	0	0	0	0	0	0	0	0	0	0	0	12	0	0
OTU_1435	0	0	0	0	0	0	0	0	0	0	0	0	0	0	0	0	0	0	0	0	0	10	0	0	0	0	0	0	0	0	0	0	0	0	0	0	0	0	0	0	0	0	2	0	0	3	0	0	0
OTU_808	0	0	0	0	0	0	0	0	0	0	0	0	0	0	0	0	0	5	10	1	0	0	0	0	0	0	0	0	0	0	0	0	0	0	0	0	0	0	0	0	0	0	0	0	0	0	0	0	0
OTU_1413	0	0	0	0	0	0	1	0	0	0	10	0	0	0	0	0	0	0	0	0	0	0	0	0	0	0	0	0	0	0	0	0	0	0	0	0	0	0	0	0	0	0	0	0	0	0	0	0	0
OTU_1366	0	0	0	0	0	0	14	0	0	0	0	0	0	0	0	2	0	0	0	0	0	0	0	0	0	0	0	0	0	0	0	0	0	0	0	0	0	0	0	0	0	0	0	0	0	0	0	0	0
OTU_1394	0	0	0	0	0	0	0	0	0	0	0	0	0	0	0	0	0	0	0	0	0	0	0	0	0	0	0	0	0	0	0	0	0	0	0	0	0	0	0	0	0	0	0	0	0	0	14	2	0
OTU_1407	0	0	0	0	0	0	0	0	0	0	0	0	0	0	0	0	0	0	0	0	0	0	0	0	0	0	0	0	0	0	0	0	0	0	0	0	0	0	0	0	0	0	0	0	0	0	5	0	0
OTU_1386	0	0	0	0	0	0	0	0	0	0	0	0	0	0	0	0	0	0	0	0	0	0	0	0	0	0	0	0	0	0	0	0	0	0	0	0	0	0	0	0	0	0	0	0	0	0	0	0	0
OTU_1387	0	0	0	0	0	0	0	0	0	0	0	0	0	0	0	0	0	0	0	0	0	0	0	0	0	0	0	0	0	0	0	0	0	0	0	0	0	0	0	0	0	0	0	0	0	0	0	0	0
OTU_1392	0	0	0	0	0	0	0	0	0	0	0	0	0	0	0	0	0	0	0	0	0	0	0	0	0	0	0	0	0	0	0	0	0	0	0	0	0	0	0	0	0	0	0	0	0	0	16	0	0
OTU_1404	0	0	0	0	0	0	0	0	0	0	0	0	0	0	0	0	16	0	0	0	0	0	0	0	0	0	0	0	0	0	0	0	0	0	0	0	0	0	0	0	0	0	0	0	0	0	0	0	0
OTU_1415	0	0	0	0	0	0	0	0	0	0	0	0	0	0	0	0	0	0	0	0	0	0	0	0	0	0	0	0	0	0	0	0	0	16	0	0	0	0	0	0	0	0	0	0	0	0	0	0	0
OTU_1430	0	0	0	0	0	0	0	0	0	0	0	0	0	0	0	0	0	0	0	0	0	0	16	0	0	0	0	0	0	0	0	0	0	0	0	0	0	0	0	0	0	0	0	0	0	0	0	0	0
OTU_1431	0	0	0	0	0	0	0	0	0	0	0	0	0	0	0	0	0	0	0	0	0	0	0	0	0	0	0	0	0	0	0	0	0	0	0	0	0	0	0	0	0	0	0	0	0	0	0	0	0
OTU_1461	0	0	0	0	0	0	0	0	0	1	0	0	0	0	0	0	0	0	0	2	0	0	1	0	0	0	0	0	0	0	0	0	0	0	0	0	0	0	0	0	0	0	0	0	0	0	10	1	0
OTU_1301	0	0	0	0	0	0	0	0	0	0	0	0	1	0	0	0	0	0	0	0	0	0	0	0	0	0	0	0	0	13	1	0	0	0	0	0	0	0	0	0	0	0	0	0	0	0	0	0	0
OTU_1330	0	0	0	0	0	0	0	0	0	1	0	0	0	0	0	0	0	0	0	0	0	0	0	0	0	0	0	0	0	0	0	0	0	0	0	0	0	0	0	0	0	0	0	0	0	0	11	3	0
OTU_1468	0	0	0	0	0	0	0	0	0	0	0	0	0	0	0	0	0	0	0	0	0	0	0	0	0	0	0	0	0	0	0	0	0	0	2	0	0	0	0	0	0	0	0	0	0	0	11	2	0
OTU_1487	0	0	0	0	0	0	2	0	0	0	0	0	0	0	0	0	0	0	0	0	0	1	0	0	0	0	0	0	0	0	0	0	0	0	0	0	0	0	0	0	0	0	0	0	0	0	0	0	0
OTU_1359	0	0	0	0	0	0	0	0	0	0	0	0	0	0	0	0	0	0	0	0	0	0	0	0	0	0	0	0	0	0	0	11	0	0	0	0	0	0	0	0	0	0	0	0	0	0	0	0	0
OTU_1451	0	0	0	0	0	0	0	0	0	0	0	0	2	0	0	0	0	0	0	0	0	0	13	0	0	0	0	0	0	0	0	0	0	0	0	0	0	0	0	0	0	0	0	0	0	0	0	0	0
OTU_1454	0	0	0	0	0	0	0	0	0	0	0	0	0	0	0	0	0	0	0	0	0	0	0	0	0	0	0	0	0	12	3	0	0	0	0	0	0	0	0	0	0	0	0	0	0	0	0	0	0
OTU_1457	0	0	0	0	0	0	0	0	0	0	0	0	0	0	0	0	0	0	0	0	0	0	0	0	0	0	13	0	0	0	0	0	0	0	0	0	0	0	0	0	0	0	0	0	0	0	0	0	0
OTU_1466	0	0	0	0	0	0	0	0	0	0	0	0	0	0	0	0	0	0	0	0	0	0	0	0	0	0	0	0	0	0	0	0	0	0	0	0	0	0	0	0	0	0	0	0	0	0	0	0	0
OTU_1470	0	0	0	0	0	0	0	0	0	0	0	0	0	0	0	0	0	0	0	0	0	0	0	0	0	0	0	0	0	0	0	0	0	0	0	0	0	0	0	0	0	0	0	0	0	0	0	0	0
OTU_1484	0	0	0	0	0	0	0	0	0	0	0	0	0	0	0	0	0	0	0	0	0	0	0	0	0	0	0	0	0	0	0	0	0	0	0	0	0	0	2	0	0	0	0	13	0	0	0	0	0
OTU_1414	0	0	0	0	0	0	0	0	0	0	0	0	0	0	0	0	0	0	0	0	0	0	0	0	0	0	0	0	0	0	0	0	0	0	0	0	0	0	0	0	0	0	0	0	0	0	0	0	0
OTU_1416	0	0	0	0	0	0	0	0	0	0	0	0	0	0	0	0	0	0	0	0	0	0	0	0	0	0	0	0	0	0	0	0	0	0	0	0	0	0	0	0	0	0	0	0	0	0	0	0	0
OTU_1424	0	0	0	0	0	0	0	0	0	0	0	0	0	0	0	0	0	0	0	0	0	0	0	0	0	0	0	0	0	0	0	0	0	0	0	0	0	0	0	0	0	0	0	0	0	0	15	0	0
OTU_1439	0	0	0	0	0	0	0	0	0	0	0	0	0	0	0	0	0	0	0	0	0	0	0	0	0	0	0	0	0	0	0	0	0	0	15	0	0	0	0	0	0	0	0	0	0	0	0	0	0
OTU_1447	0	0	0	0	0	0	0	0	0	0	0	0	0	0	0	0	0	0	0	0	0	0	0	0	0	0	0	0	0	0	0	0	0	0	0	0	0	0	0	0	0	0	0	0	0	0	0	0	15
OTU_1448	0	0	0	0	0	0	0	0	0	0	0	0	0	0	0	0	0	0	0	0	0	0	0	0	0	0	0	0	0	0	0	0	0	15	0	0	0	0	0	0	0	0	0	0	0	0	0	0	0
OTU_1450	0	0	0	0	0	0	0	0	0	0	0	0	0	0	0	0	0	0	0	0	0	0	0	0	0	0	0	0	0	0	0	0	0	0	0	0	0	0	0	0	0	0	0	0	0	0	0	15	0
OTU_1469	0	0	0	0	0	0	0	0	0	0	0	0	0	0	0	0	0	0	0	0	0	0	15	0	0	0	0	0	0	0	0	0	0	0	0	0	0	0	0	0	0	0	0	0	0	0	0	0	0
OTU_1482	0	0	0	0	0	0	0	0	0	0	0	0	0	0	0	0	0	0	0	0	0	0	0	0	0	0	0	0	0	0	0	0	0	0	0	0	0	0	15	0	0	0	0	0	0	0	0	0	0
OTU_1489	0	0	0	0	0	0	0	0	0	0	0	0	0	0	0	0	0	0	0	0	0	0	0	0	0	0	0	0	0	0	0	0	0	0	0	0	0	0	0	0	0	0	0	0	0	0	15	0	0
OTU_1441	0	0	0	0	0	0	0	0	0	0	0	0	0	0	0	0	0	0	0	1	0	0	0	0	0	0	0	0	0	0	0	0	0	0	0	0	0	0	0	10	0	0	0	0	0	0	0	0	1
OTU_1113	0	2	1	0	0	0	0	0	0	0	0	0	0	0	0	0	0	0	0	0	0	0	0	0	0	0	0	0	0	10	0	0	0	0	0	0	0	0	0	0	0	1	0	0	0	0	0	0	0
OTU_1475	0	0	0	0	0	0	0	0	0	0	0	0	0	0	0	0	0	0	0	0	0	0	0	0	0	0	0	0	0	10	1	0	0	0	0	0	0	0	0	0	0	0	0	0	0	0	2	0	0
OTU_1129	0	0	0	0	0	0	2	0	0	0	0	0	0	0	0	2	0	0	0	0	0	0	0	0	0	0	0	0	0	0	0	0	0	0	0	0	0	0	0	0	0	0	0	0	0	0	0	0	0
OTU_1325	0	0	0	0	0	0	0	0	0	0	0	0	0	0	0	0	0	0	0	0	0	0	0	0	10	0	0	0	0	0	0	0	0	0	0	2	0	0	0	0	0	0	0	0	0	0	0	0	0
OTU_1500	0	0	0	0	11	1	0	0	0	0	0	2	0	0	0	0	0	0	0	0	0	0	0	0	0	0	0	0	0	0	0	0	0	0	0	0	0	0	0	0	0	0	0	0	0	0	0	0	0
OTU_1460	0	0	0	0	0	0	0	0	0	0	0	0	0	0	0	0	0	0	0	0	0	0	0	0	0	0	0	0	0	0	0	0	0	0	0	0	0	0	0	0	0	0	0	0	0	0	13	1	0
OTU_1496	0	0	0	0	0	0	0	0	0	0	0	0	0	0	0	0	0	0	0	0	0	0	0	0	0	0	10	0	0	0	0	0	0	4	0	0	0	0	0	0	0	0	0	0	0	0	0	0	0
OTU_1497	0	0	0	0	0	0	0	0	0	0	0	0	0	0	0	0	0	0	0	0	0	0	0	0	0	0	0	0	0	0	0	0	0	0	0	0	0	0	0	0	0	0	0	0	0	0	2	0	0
OTU_1504	0	0	0	0	0	0	0	0	0	0	0	0	0	0	0	0	0	0	0	0	0	0	0	0	0	0	0	0	0	0	0	0	0	0	13	0	0	0	0	0	0	0	0	0	0	0	1	0	0
OTU_1518	0	0	0	0	0	0	0	0	0	0	0	0	0	0	0	0	0	0	0	0	0	0	0	0	0	0	0	0	0	0	0	0	0	0	0	0	0	0	0	0	0	0	0	0	0	0	0	0	0
OTU_1521	0	0	0	0	0	0	0	0	0	0	0	0	0	0	0	0	0	0	0	0	0	0	0	0	0	0	0	0	0	0	0	0	0	0	0	0	0	0	0	0	0	0	0	0	0	0	0	0	0
OTU_1525	0	0	0	0	0	0	0	0	0	0	0	0	0	0	0	0	0	0	0	0	0	0	0	0	0	0	0	0	0	0	0	0	0	0	0	0	0	0	13	0	1	0	0	0	0	0	0	0	0
OTU_1529	0	0	0	0	0	0	0	0	0	0	0	0	0	0	0	0	0	0	0	0	0	0	0	0	0	0	0	0	0	0	0	0	0	0	0	0	0	0	13	0	1	0	0	0	0	0	0	0	0
OTU_1551	0	0	0	0	0	0	0	0	0	0	0	0	0	0	0	0	0	0	0	0	0	0	0	0	0	0	0	0	0	0	0	0	0	0	11	0	0	0	0	0	0	0	0	0	0	0	0	0	0
OTU_1405	0	0	0	0	0	0	0	0	0	0	0	0	0	0	0	0	0	0	0	0	0	0	0	0	0	0	0	0	0	0	0	0	0	0	0	0	0	0	0	14	0	0	0	0	0	0	0	0	0
OTU_1492	0	0	0	0	0	0	0	0	0	0	0	0	0	0	0	0	0	0	0	0	0	0	0	0	0	0	0	0	0	0	0	0	0	0	0	0	0	0	0	0	0	0	0	0	0	0	14	0	0
OTU_1502	0	0	0	0	0	0	0	0	0	0	0	0	0	0	0	0	14	0	0	0	0	0	0	0	0	0	0	0	0	0	0	0	0	0	0	0	0	0	0	0	0	0	0	0	0	0	0	0	0
OTU_1509	0	0	0	0	0	0	0	0	0	0	0	0	0	0	0	0	0	0	0	0	0	0	14	0	0	0	0	0	0	0	0	0	0	0	0	0	0	0	0	0	0	0	0	0	0	0	0	0	0
OTU_1520	0	0	0	0	0	0	0	0	0	0	0	0	0	0	0	0	0	0	0	0	0	0	0	0	0	0	0	0	0	0	0	0	0	0	14	0	0	0	0	0	0	0	0	0	0	0	0	0	0
OTU_1528	0	0	0	0	0	0	0	0	0	0	0	0	0	0	0	0	0	0	0	0	0	0	0	0	0	0	0	0	0	0	0	0	0	0	0	0	0	0	0	0	0	0	0	0	0	0	0	0	0
OTU_1533	0	0	0	0	0	0	0	0	0	14	0	0	0	0	0	0	0	0	0	0	0	0	0	0	0	0	0	0	0	0	0	0	0	0	0	0	0	0	0	0	0	0	0	0	0	0	0	0	0
OTU_1537	0	0	0	0	0	0	0	0	0	0	0	0	0	0	0	0	0	0	0	0	0	0	0	0	0	0	0	0	0	0	0	0	0	0	0	0	0	0	0	0	0	0	0	0	0	0	0	0	0
OTU_1538	0	0	0	0	0	0	0	0	0	0	0	0	0	0	0	0	0	0	0	0	0	0	14	0	0	0	0	0	0	0	0	0	0	0	0	0	0	0	0	0	0	0	0	0	0	0	0	0	0
OTU_1539	0	0	0	0	0	0	0	0	0	0	0	0	0	0	0	0	0	0	0	0	0	0	0	0	0	0	0	0	0	0	0	0	0	0	0	0	0	0	0	14	0	0	0	0	0	0	0	0	0
OTU_1540	0	0	0	0	0	0	0	0	0	0	0	0	0	0	0	0	0	0	0	0	0	0	0	0	0	0	0	0	0	0	0	0	0	0	14	0	0	0	0	0	0	0	0	0	0	0	0	0	0
OTU_1552	0	0	0	0	0	0	0	0	0	0	0	0	0	0	0	0	0	0	0	0	0	0	0	0	0	0	0	0	0	0	0	0	0	0	14	0	0	0	0	0	0	0	0	0	0	0	0	0	0
OTU_1556	0	0	0	0	0	0	0	0	0	0	0	0	0	0	0	0	0	0	0	0	0	0	0	0	0	0	14	0	0	0	0	0	0	0	0	0	0	0	0	0	0	0	0	0	0	0	0	0	0
OTU_1547	0	0	0	0	0	0	0	0	0	0	0	0	0	0	0	0	0	0	0	1	0	0	0	0	0	0	0	0	0	0	0	0	0	0	1	0	0	0	0	0	0	0	0	0	0	0	10	1	0
OTU_1224	0	0	0	0	0	0	0	0	0	0	0	0	0	0	0	11	0	0	0	0	0	0	0	0	0	2	0	0	0	0	0	0	0	0	0	0	0	0	0	0	0	0	0	0	0	0	0	0	0
OTU_1576	0	0	0	0	0	0	0	0	0	0	0	0	0	0	0	0	0	0	0	0	0	0	10	0	0	0	0	0	0	0	0	0	0	0	0	0	0	0	0	0	0	0	0	0	0	0	3	0	0
OTU_1587	0	0	0	0	0	0	0	0	0	0	0	0	0	0	0	0	0	0	0	0	0	0	0	0	0	0	0	0	0	0	0	0	0	0	0	0	0	0	0	0	0	0	0	0	0	0	0	0	0
OTU_1590	0	0	0	0	0	0	0	0	0	11	0	0	0	0	0	0	0	0	0	0	0	0	0	0	0	0	0	0	0	0	0	0	0	0	0	0	0	0	0	0	0	0	0	0	0	0	0	0	0
OTU_1614	0	0	0	0	0	0	0	0	0	0	0	0	0	0	0	0	0	0	0	0	0	0	0	0	0	0	0	0	0	0	0	0	0	0	0	0	0	0	0	0	11	0	0	0	0	0	0	0	0
OTU_1565	0	0	0	0	0	0	0	0	0	0	0	0	0	0	0	0	13	0	0	0	0	0	0	0	0	0	0	0	0	0	0	0	0	0	0	0	0	0	0	0	0	0	0	0	0	0	0	0	0
OTU_1566	0	0	0	0	0	0	0	0	0	0	0	0	0	0	0	0	0	0	0	0	0	0	0	0	0	0	0	0	0	0	0	0	0	0	0	0	0	0	0	0	0	0	0	0	0	0	0	0	0
OTU_1567	0	0	0	0	0	0	0	0	0	0	0	0	0	0	0	0	0	0	0	0	0	0	0	0	0	0	0	0	0	0	0	0	0	0	13	0	0	0	0	0	0	0	0	0	0	0	0	0	0
OTU_1579	0	0	0	0	0	0	0	0	0	0	0	0	0	0	0	0	0	0	0	0	0	0	13	0	0	0	0	0	0	0	0	0	0	0	0	0	0	0	0	0	0	0	0	0	0	0	0	0	0
OTU_1580	0	0	0	0	0	0	0	0	0	0	0	0	0	0	0	0	0	0	0	0	0	0	0	0	0	0	0	0	0	0	0	0	0	0	13	0	0	0	0	0	0	0	0	0	0	0	0	0	0
OTU_1581	0	0	0	0	0	0	0	0	0	0	0	0	0	0	0	0	13	0	0	0	0	0	0	0	0	0	0	0	0	0	0	0	0	0	0	0	0	0	0	0	0	0	0	0	0	0	0	0	0
OTU_1591	0	0	0	0	0	0	0	0	0	0	0	0	0	0	0	0	0	0	0	0	0	0	0	0	0	0	0	0	0	0	0	0	0	0	0	0	0	0	0	0	0	0	0	0	0	0	0	0	13
OTU_1598	0	0	0	0	0	0	0	0	0	0	0	0	0	0	0	0	0	0	0	0	0	0	0	0	0	0	0	0	0	0	0	0	0	13	0	0	0	0	0	0	0	0	0	0	0	0	0	0	0
OTU_1604	0	0	0	0	0	0	0	0	0	0	0	0	0	0	0	0	0	0	0	0	0	0	0	0	0	0	1	0	0	0	0	0	0	0	0	0	0	0	0	0	0	0	0	0	0	0	0	0	0
OTU_1660	0	0	0	0	0	0	0	0	0	0	0	0	0	0	0	0	0	0	0	0	0	0	0	0	0	0	0	0	0	0	0	0	0	0	0	0	0	0	0	0	0	0	0	0	0	0	0	0	0
OTU_1677	0	0	0	0	0	0	0	0	0	0	0	0	0	0	0	0	0	0	0	0	0	0	0	0	0	0	0	11	1	0	0	0	0	0	0	0	0	0	0	0	0	0	0	0	0	0	0	0	0
OTU_736	0	0	0	0	0	0	0	0	0	0	0	0	0	0	0	0	0	0	0	0	0	0	0	0	0	0	0	0	12	0	0	0	0	0	0	0	0	0	0	0	0	0	0	0	0	0	0	0	0
OTU_1215	0	0	0	0	0	0	0	0	0	0	0	0	0	0	0	0	0	0	0	0	0	0	0	0	0	0	0	0	0	0	0	0	0	0	0	0	0	0	0	0	0	0	0	0	0	0	12	0	0
OTU_1493	0	0	0	0	0	0	0	0	0	0	0	0	0	0	0	0	0	0	0	0	0	0	0	0	0	12	0	0	0	0	0	0	0	0	0	0	0	0	0	0	0	0	0	0	0	0	0	0	0
OTU_1600	0	0	0	0	0	0	0	0	0	0	0	0	0	0	0	0	12	0	0	0	0	0	0	0	0	0	0	0	0	0	0	0	0	0	0	0	0	0	0	0	0	0	0	0	0	0	0	0	0
OTU_1628	0	0	0	0	0	0	0	0	0	0	0	0	0	0	0	0	0	0	0	0	0	0	0	0	0	0	0	0	0	0	0	0	0	0	0	0	0	0	0	0	0	0	0	0	0	0	12	0	0
OTU_1633	0	0	0	0	0	0	0	0	0	0	0	0	0	0	0	0	0	0	0	0	0	0	0	0	0	0	0	0	0	12	0	0	0	0	0	0	0	0	0	0	0	0	0	0	0	0	0	0	0
OTU_1635	0	0	0	0	0	0	0	0	0	0	0	0	0	0	0	0	12	0	0	0	0	0	0	0	0	0	0	0	0	0	0	0	0	0	0	0	0	0	0	0	0	0	0	0	0	0	0	0	0
OTU_1639	0	0	0	0	0	0	0	0	0	0	0	0	0	0	0	0	0	0	0	0	0	0	0	0	0	0	0	0	0	0	0	0	0	0	0	0	0	0	0	0	0	0	12	0	0	0	0	0	0
OTU_1642	0	0	0	0	0	0	0	0	0	0	0	0	0	0	0	0	0	0	0	0	0	0	0	0	0	0	0	0	0	0	0	0	0	0	0	0	0	0	0	0	0	0	0	0	0	0	0	0	0
OTU_1667	0	0	0	0	0	0	0	0	0	0	0	0	0	0	0	0	0	0	0	0	0	0	0	0	0	0	0	0	0	0	0	0	0	0	0	0	0	0	0	0	0	0	0	0	0	0	0	0	0
OTU_1674	0	0	0	0	0	12	0	0	0	0	0	0	0	0	0	0	0	0	0	0	0	0	0	0	0	0	0	0	0	0	0	0	0	0	0	0	0	0	0	0	0	0	0	0	0	0	0	0	0
OTU_522	0	0	0	0	0	0	0	0	0	0	0	0	0	0	0	0	0	0	0	0	0	0	0	0	0	0	0	0	0	0	0	0	0	0	0	0	0	0	0	0	0	0	0	0	0	0	0	0	0
OTU_1689	0	0	0	0	0	0	0	0	0	0	0	0	0	0	0	0	0	0	0	0	0	0	0	0	0	0	0	0	0	0	0	0	0	0	10	0	0	0	0	0	0	0	0	0	0	0	0	0	0
OTU_1690	0	0	0	0	0	0	0	0	0	0	0	0	0	0	0	0	0	0	0	0	0	0	0	0	0	0	0	0	0	0	0	0	0	0	0	0	0	0	10	0	1	0	0	0	0	0	0	0	0
OTU_1691	0	0	0	0	0	0	0	0	0	0	0	0	0	0	0	0	0	0	0	0	0	0	0	0	0	0	0	0	0	10	1	0	0	0	0	0	0	0	0	0	0	0	0	0	0	0	0	0	0
OTU_1694	0	0	0	0	0	0	0	0	0	0	0	0	0	0	0	0	0	0	0	0	0	0	0	0	0	0	0	0	0	0	0	0	0	0	0	0	0	0	0	0	0	0	0	0	0	0	0	10	1
OTU_564	0	0	0	0	0	0	0	0	0	0	0	0	0	0	0	0	0	0	0	0	0	0	0	0	0	11	0	0	0	0	0	0	0	0	0	0	0	0	0	0	0	0	0	0	0	0	0	0	0
OTU_1265	0	0	0	0	0	0	0	0	0	0	0	0	0	0	0	0	0	0	0	0	0	0	0	0	0	0	0	0	0	0	0	0	0	0	0	0	0	0	0	0	0	0	0	0	0	0	0	0	0
OTU_1472	0	0	0	0	0	0	0	0	0	0	0	0	0	0	0	0	0	0	0	0	0	0	0	0	0	0	0	0	0	0	0	0	0	0	0	0	0	0	0	11	0	0	0	0	0	0	0	0	0
OTU_1700	0	0	0	0	0	0	0	0	0	0	0	0	0	0	0	0	0	0	0	0	0	0	11	0	0	0	0	0	0	0	0	0	0	0	0	0	0	0	0	0	0	0	0	0	0	0	0	0	0
OTU_1704	0	0	0	0	0	0	0	0	0	0	0	0	0	0	0	0	0	0	0	0	0	0	11	0	0	0	0	0	0	0	0	0	0	0	0	0	0	0	0	0	0	0	0	0	0	0	0	0	0
OTU_1708	0	0	0	0	0	0	0	0	0	0	0	0	0	0	0	0	0	0	0	0	0	0	0	0	0	0	0	0	0	0	0	0	0	0	0	0	0	0	0	0	0	0	0	0	0	0	11	0	0
OTU_1716	0	0	0	0	0	0	0	0	0	0	0	0	0	0	0	0	0	0	0	0	0	0	0	0	0	0	0	0	0	0	0	0	0	0	0	0	0	0	0	0	0	0	0	0	0	0	0	0	0
OTU_1721	0	0	0	0	0	0	0	0	0	0	0	0	0	0	0	0	0	0	0	0	0	0	0	0	0	0	0	0	0	0	0	0	0	0	0	0	0	0	0	0	0	0	0	0	0	0	0	0	0
OTU_1725	0	0	0	0	0	0	0	0	0	0	0	0	0	0	0	0	0	0	0	0	0	0	0	0	0	0	11	0	0	0	0	0	0	0	0	0	0	0	0	0	0	0	0	0	0	0	0	0	0
OTU_1743	0	0	0	0	0	0	0	0	0	0	0	0	0	0	0	0	0	0	0	0	0	0	0	0	0	0	0	0	0	0	0	0	0	0	0	0	0	0	0	0	0	0	0	0	0	0	0	0	0
OTU_1749	0	0	0	0	0	0	0	0	0	0	0	0	0	0	0	0	0	0	0	0	0	0	0	0	0	0	0	0	0	0	0	0	0	0	0	0	0	0	0	0	0	0	0	0	0	0	0	0	0
OTU_1753	0	0	0	0	0	0	0	0	0	0	0	0	0	0	0	0	0	0	0	0	0	0	0	0	0	0	11	0	0	0	0	0	0	0	0	0	0	0	0	0	0	0	0	0	0	0	0	0	0
OTU_672	0	0	0	0	0	0	0	0	0	0	0	0	0	0	0	0	0	0	0	0	0	0	0	0	0	10	0	0	0	0	0	0	0	0	0	0	0	0	0	0	0	0	0	0	0	0	0	0	0
OTU_1601	0	0	0	0	0	0	0	0	0	0	0	0	0	0	0	0	0	0	0	0	0	0	0	0	0	0	0	0	0	0	0	0	0	0	0	0	0	0	0	0	0	0	0	0	0	0	0	0	0
OTU_1759	0	0	0	0	0	0	0	0	0	0	0	0	0	0	0	0	0	0	0	0	0	0	0	0	0	0	0	0	0	0	0	0	0	0	0	0	0	0	0	0	0	0	0	0	0	0	10	0	0
OTU_1768	0	0	0	0	0	0	0	0	0	0	0	0	0	0	0	0	0	0	0	0	0	0	0	0	0	0	0	0	0	0	0	0	0	10	0	0	0	0	0	0	0	0	0	0	0	0	0	0	0
OTU_1769	0	0	0	0	0	0	0	0	0	0	0	0	0	0	0	0	0	0	0	0	0	0	0	0	0	0	0	0	0	0	0	0	0	0	0	0	0	0	0	0	0	0	0	0	0	0	0	0	0
OTU_1771	0	0	0	0	0	0	0	0	0	0	0	0	0	0	0	0	0	0	0	0	0	0	0	0	0	0	0	0	0	0	0	0	0	0	0	0	0	0	0	0	0	0	0	0	0	0	0	0	0
OTU_1783	0	0	0	0	0	0	0	0	0	0	0	0	0	0	0	0	0	0	0	0	0	0	10	0	0	0	0	0	0	0	0	0	0	0	0	0	0	0	0	0	0	0	0	0	0	0	0	0	0
OTU_1804	0	0	0	0	0	0	0	0	0	0	10	0	0	0	0	0	0	0	0	0	0	0	0	0	0	0	0	0	0	0	0	0	0	0	0	0	0	0	0	0	0	0	0	0	0	0	0	0	0
OTU_1809	0	0	0	0	0	0	0	0	0	0	0	0	0	0	0	0	0	0	0	0	0	0	0	0	0	0	0	0	0	0	0	0	0	0	0	0	0	0	0	0	0	0	0	0	0	0	0	0	0
OTU_1818	0	0	0	0	0	0	0	0	0	0	0	0	0	0	0	0	0	0	0	0	0	0	0	0	0	0	0	0	0	0	0	0	0	0	0	0	0	0	0	0	0	0	0	0	0	0	10	0	0
OTU_1819	0	0	0	0	0	0	0	0	0	0	0	0	0	0	0	0	10	0	0	0	0	0	0	0	0	0	0	0	0	0	0	0	0	0	0	0	0	0	0	0	0	0	0	0	0	0	0	0	0
OTU_1822	0	0	0	0	0	0	0	0	0	0	0	0	0	0	0	0	0	0	0	0	0	0	0	0	0	0	0	0	0	0	0	0	0	0	0	0	0	0	10	0	0	0	0	0	0	0	0	0	0
OTU_1829	0	0	0	0	0	0	0	0	0	0	0	0	0	0	0	0	0	0	0	0	0	0	0	0	0	0	0	0	0	0	0	0	0	0	0	0	0	0	0	0	0	0	0	0	0	0	0	10	0
OTU_1832	0	0	0	0	0	0	0	0	0	0	0	0	0	0	0	0	0	0	0	0	0	0	0	0	0	0	0	0	0	0	0	0	0	0	0	0	0	0	0	0	0	0	0	0	0	0	0	0	0
OTU_1834	0	0	0	0	0	0	0	0	0	0	0	0	0	0	0	0	0	0	0	0	0	0	0	0	0	0	0	0	0	0	0	0	0	0	0	0	0	0	0	0	0	0	0	0	0	0	0	0	0
OTU_1835	0	0	0	0	0	0	0	0	0	0	0	0	0	0	0	0	0	0	0	0	0	0	0	0	0	0	0	0	0	0	10	0	0	0	0	0	0	0	0	0	0	0	0	0	0	0	0	0	0
OTU_1836	0	0	0	0	0	0	0	0	0	0	0	0	0	0	0	0	0	0	0	0	0	0	0	0	0	0	0	0	0	0	0	0	0	0	0	0	0	0	0	0	0	0	0	0	0	0	0	0	0
OTU_1837	0	0	0	0	0	0	0	0	0	0	0	0	0	0	0	0	0	0	0	0	0	0	0	0	0	0	10	0	0	0	0	0	0	0	0	0	0	0	0	0	0	0	0	0	0	0	0	0	0
OTU_1844	0	0	0	0	0	0	0	0	0	0	0	0	0	0	0	0	0	0	0	0	0	0	0	0	0	0	0	0	0	0	0	0	0	0	0	0	0	0	0	0	0	0	0	0	0	0	0	0	0
Total read count	160385	309093	305058	127434	275075	105645	176314	77116	190188	279104	263190	182313	255400	222818	304228	280904	102731	187204	249799	123631	257006	174160	94320	47440	217996	305832	146825	250593	306071	224670	277689	287234	147564	319495	18395	163275	299419	278453	249626	19372	326236	88234	221666	312469	223576	228330	79834	206749	248263
[truncated: 18 more columns]
