# Supplementary material for: Colonization and Succession within the Human Gut Microbiome by Archaea, Bacteria, and Microeukaryotes during the First Year of Life
Source: Front Microbiol. 2017 May 2;8:738. doi: 10.3389/fmicb.2017.00738 (PMC5411419; doi:10.3389/fmicb.2017.00738)
Supplement: Supplementary File 4 — Sequencing reads obtained from the 16S rRNA gene amplicon sequencing data at OTU level in meconium samples. [file DataSheet4.XLSX]

## Sheet: meconium.2_filter.sort.csv
Infant	VD5	VD6	VD7	VD8	CS1	CS2	CS4	CS5	CS6	CS7
Approximate age (days)	day 1	day 1	day 1	day 1	day 1	day 1	day 1	day 1	day 1	day 1	Presence in samples (%)	Read counts	Taxonomy
OTU_1	8407	9426	30985	180506	7839	47	8875	9707	3873	10067	100	269732	k__Bacteria; p__Proteobacteria; c__Gammaproteobacteria; o__Enterobacteriales; f__Enterobacteriaceae; g__Escherichia/Shigella
OTU_14	7037	6	48	0	0	111887	0	2	35	0	60	119015	k__Bacteria; p__Proteobacteria; c__Gammaproteobacteria; o__Enterobacteriales; f__Enterobacteriaceae; g__Proteus
OTU_2	25186	5950	32922	5345	1267	47	19695	6118	3982	13718	100	114230	k__Bacteria; p__Actinobacteria; c__Actinobacteria; o__Bifidobacteriales; f__Bifidobacteriaceae; g__Bifidobacterium
OTU_7	2666	13510	29215	211	423	0	2712	29816	0	10119	80	88672	k__Bacteria; p__Firmicutes; c__Negativicutes; o__Selenomonadales; f__Veillonellaceae; g__Veillonella
OTU_9	2311	28625	16748	22	0	1	2700	13495	5	11	90	63918	k__Bacteria; p__Bacteroidetes; c__Bacteroidia; o__Bacteroidales; f__Porphyromonadaceae; g__Parabacteroides
OTU_10	3956	75	193	22	2	44474	2993	208	83	3	100	52009	k__Bacteria; p__Proteobacteria; c__Gammaproteobacteria; o__Enterobacteriales; f__Enterobacteriaceae; g__Enterobacter
OTU_52	10	16	0	35440	28	0	113	0	0	0	50	35607	k__Bacteria; p__Firmicutes; c__Clostridia; o__Clostridiales; f__Peptostreptococcaceae; g__Clostridium XI
OTU_13	960	207	1419	96	233	22498	196	49	65	344	100	26067	k__Bacteria; p__Firmicutes; c__Bacilli; o__Bacillales; f__Staphylococcaceae; g__Staphylococcus
OTU_8	399	3	168	13	193	15521	356	203	834	1473	100	19163	k__Bacteria; p__Firmicutes; c__Negativicutes; o__Selenomonadales; f__Veillonellaceae; g__Veillonella
OTU_27	3490	4261	3906	67	151	1	1447	421	8	2977	100	16729	k__Bacteria; p__Bacteroidetes; c__Bacteroidia; o__Bacteroidales; f__Prevotellaceae; g__Prevotella
OTU_3	6140	2133	706	23	1368	16	191	1263	47	4055	100	15942	k__Bacteria; p__Bacteroidetes; c__Bacteroidia; o__Bacteroidales; f__Bacteroidaceae; g__Bacteroides
OTU_6	883	213	136	8	78	12374	423	53	198	457	100	14823	k__Bacteria; p__Firmicutes; c__Bacilli; o__Lactobacillales; f__Streptococcaceae; g__Streptococcus
OTU_5	727	806	1050	13	37	6851	1476	135	1661	644	100	13400	k__Bacteria; p__Firmicutes; c__Bacilli; o__Lactobacillales; f__Streptococcaceae; g__Streptococcus
OTU_11	756	429	1346	20	256	8870	839	136	399	149	100	13200	k__Bacteria; p__Firmicutes; c__Bacilli; o__Lactobacillales; f__Enterococcaceae; g__Enterococcus
OTU_15	934	56	132	2	0	10723	50	89	71	37	90	12094	k__Bacteria; p__Proteobacteria; c__Gammaproteobacteria; o__Pasteurellales; f__Pasteurellaceae; g__Haemophilus
OTU_17	3301	2294	2228	19	0	6	978	332	22	46	90	9226	k__Bacteria; p__Firmicutes; c__Clostridia; o__Clostridiales; f__Ruminococcaceae; g__Faecalibacterium
OTU_23	1	109	4	20	35	0	7849	16	155	475	90	8664	k__Bacteria; p__Firmicutes; c__Clostridia; o__Clostridiales; f__Clostridiaceae 1; g__Clostridium sensu stricto
OTU_16	613	388	16	68	0	13	5489	80	52	466	90	7185	k__Bacteria; p__Firmicutes; c__Clostridia; o__Clostridiales; f__Clostridiaceae 1; g__?
OTU_18	3802	725	1064	4	187	9	10	460	399	117	100	6777	k__Bacteria; p__Actinobacteria; c__Actinobacteria; o__Bifidobacteriales; f__Bifidobacteriaceae; g__Bifidobacterium
OTU_91	198	0	3	0	0	6472	0	0	0	1	40	6674	k__Bacteria; p__Firmicutes; c__Bacilli; o__Lactobacillales; f__Lactobacillaceae; g__Lactobacillus
OTU_19	111	12	0	1	258	0	21	7	13	6179	80	6602	k__Bacteria; p__Firmicutes; c__Erysipelotrichia; o__Erysipelotrichales; f__Erysipelotrichaceae; g__Clostridium XVIII
OTU_49	0	0	0	0	342	0	0	0	12	6187	30	6541	k__Bacteria; p__Bacteroidetes; c__Bacteroidia; o__Bacteroidales; f__Prevotellaceae; g__Prevotella
OTU_12	589	81	0	15	90	0	3135	63	77	1468	80	5518	k__Bacteria; p__Firmicutes; c__Clostridia; o__Clostridiales; f__Lachnospiraceae; g__?
OTU_78	165	0	0	20	0	4753	26	0	25	0	50	4989	k__Bacteria; p__Firmicutes; c__Clostridia; o__Clostridiales; f__Peptostreptococcaceae; g__Clostridium XI
OTU_36	1049	1374	991	15	0	2	387	114	25	2	90	3959	k__Bacteria; p__Firmicutes; c__Clostridia; o__Clostridiales; f__Lachnospiraceae; g__Roseburia
OTU_32	156	0	0	0	192	0	0	0	0	3588	30	3936	k__Bacteria; p__Firmicutes; c__Clostridia; o__Clostridiales; f__Lachnospiraceae; g__?
OTU_35	1	112	27	59	209	4	2394	19	537	2	100	3364	k__Bacteria; p__Firmicutes; c__Clostridia; o__Clostridiales; f__Clostridiaceae 1; g__Clostridium sensu stricto
OTU_60	917	1037	942	13	0	2	243	123	2	0	80	3279	k__Bacteria; p__Firmicutes; c__Clostridia; o__Clostridiales; f__Lachnospiraceae; g__?
OTU_40	64	195	4	3	0	0	2724	9	0	27	70	3026	k__Bacteria; p__Firmicutes; c__Clostridia; o__Clostridiales; f__Clostridiaceae 1; g__?
OTU_115	733	857	762	7	0	1	179	85	4	0	80	2628	k__Bacteria; p__Firmicutes; c__Clostridia; o__Clostridiales; f__Lachnospiraceae; g__?
OTU_34	94	48	138	6	1136	0	63	35	2	929	90	2451	k__Bacteria; p__Actinobacteria; c__Actinobacteria; o__Coriobacteriales; f__Coriobacteriaceae; g__Collinsella
OTU_46	116	262	1209	8	0	1	699	111	0	39	80	2445	k__Bacteria; p__Firmicutes; c__Bacilli; o__Lactobacillales; f__Streptococcaceae; g__Streptococcus
OTU_103	891	482	671	1	10	1	248	76	49	12	100	2441	k__Bacteria; p__Proteobacteria; c__Betaproteobacteria; o__Burkholderiales; f__Comamonadaceae; g__Delftia
OTU_30	429	191	1	1	0	9	987	68	322	92	90	2100	k__Bacteria; p__Firmicutes; c__Bacilli; o__Lactobacillales; f__Lactobacillaceae; g__?
OTU_22	579	606	113	8	114	1	143	149	9	362	100	2084	k__Bacteria; p__Bacteroidetes; c__Bacteroidia; o__Bacteroidales; f__Bacteroidaceae; g__Bacteroides
OTU_20	544	536	478	52	0	0	263	21	149	0	70	2043	k__Bacteria; p__Bacteroidetes; c__Bacteroidia; o__Bacteroidales; f__Bacteroidaceae; g__Bacteroides
OTU_21	1996	10	9	1	0	1	0	0	26	0	60	2043	k__Bacteria; p__Firmicutes; c__Negativicutes; o__Selenomonadales; f__Veillonellaceae; g__Megasphaera
OTU_98	314	448	806	2	0	3	325	91	19	0	80	2008	k__Bacteria; p__Bacteroidetes; c__Flavobacteriia; o__Flavobacteriales; f__Flavobacteriaceae; g__Elizabethkingia
OTU_56	80	29	4	0	8	1707	40	5	27	55	90	1955	k__Bacteria; p__Firmicutes; c__Bacilli; o__Lactobacillales; f__Streptococcaceae; g__Streptococcus
OTU_94	276	275	142	3	0	3	104	15	1110	0	80	1928	k__Bacteria; p__Bacteroidetes; c__Flavobacteriia; o__Flavobacteriales; f__Flavobacteriaceae; g__Flavobacterium
OTU_153	330	519	777	1	0	0	202	40	0	0	60	1869	k__Bacteria; p__Proteobacteria; c__Alphaproteobacteria; o__?; f__?; g__?
OTU_29	278	313	644	4	80	1	227	107	22	82	100	1758	k__Bacteria; p__Firmicutes; c__Clostridia; o__Clostridiales; f__Lachnospiraceae; g__Blautia
OTU_148	677	1	158	5	141	0	276	95	0	271	80	1624	k__Bacteria; p__Proteobacteria; c__Gammaproteobacteria; o__Pseudomonadales; f__Moraxellaceae; g__Acinetobacter
OTU_51	392	462	444	10	2	0	194	35	6	10	90	1555	k__Bacteria; p__Bacteroidetes; c__Bacteroidia; o__Bacteroidales; f__Porphyromonadaceae; g__Parabacteroides
OTU_41	938	101	216	2	0	0	35	119	120	0	70	1531	k__Bacteria; p__Firmicutes; c__Clostridia; o__Clostridiales; f__Lachnospiraceae; g__Roseburia
OTU_44	741	71	50	5	179	0	10	83	2	380	90	1521	k__Bacteria; p__Bacteroidetes; c__Bacteroidia; o__Bacteroidales; f__Bacteroidaceae; g__Bacteroides
OTU_167	551	286	345	7	0	1	187	28	0	0	70	1405	k__Bacteria; p__?; c__?; o__?; f__?; g__?
OTU_47	518	349	9	1	52	0	2	170	4	282	90	1387	k__Bacteria; p__Actinobacteria; c__Actinobacteria; o__Bifidobacteriales; f__Bifidobacteriaceae; g__Bifidobacterium
OTU_113	399	415	237	2	0	2	115	52	132	5	90	1359	k__Bacteria; p__Proteobacteria; c__Alphaproteobacteria; o__Caulobacterales; f__Caulobacteraceae; g__Brevundimonas
OTU_155	483	329	216	4	12	0	119	37	90	5	90	1295	k__Bacteria; p__Proteobacteria; c__Alphaproteobacteria; o__Sphingomonadales; f__Sphingomonadaceae; g__?
OTU_136	9	109	17	0	304	1	773	20	12	29	90	1274	k__Bacteria; p__?; c__?; o__?; f__?; g__?
OTU_70	387	354	282	6	0	0	126	40	24	0	70	1219	k__Bacteria; p__Firmicutes; c__Clostridia; o__Clostridiales; f__Ruminococcaceae; g__Ruminococcus
OTU_187	27	1027	1	0	0	0	64	0	0	0	40	1119	k__Bacteria; p__Firmicutes; c__Bacilli; o__Bacillales; f__Staphylococcaceae; g__Jeotgalicoccus
OTU_127	151	458	312	7	0	0	114	73	0	0	60	1115	k__Bacteria; p__Firmicutes; c__Clostridia; o__Clostridiales; f__Lachnospiraceae; g__?
OTU_31	408	265	232	3	0	1	96	22	1	43	90	1071	k__Bacteria; p__Firmicutes; c__Clostridia; o__Clostridiales; f__Lachnospiraceae; g__Anaerostipes
OTU_183	356	345	171	2	0	0	97	27	0	0	60	998	k__Bacteria; p__Firmicutes; c__Clostridia; o__Clostridiales; f__Lachnospiraceae; g__Coprococcus
OTU_130	191	360	312	2	0	2	79	46	1	3	90	996	k__Bacteria; p__Firmicutes; c__Clostridia; o__Clostridiales; f__Lachnospiraceae; g__Blautia
OTU_179	168	341	275	3	22	0	128	46	0	0	70	983	k__Bacteria; p__Firmicutes; c__Erysipelotrichia; o__Erysipelotrichales; f__Erysipelotrichaceae; g__Erysipelotrichaceae_incertae_sedis
OTU_73	226	403	187	0	0	0	102	4	0	0	50	922	k__Bacteria; p__Firmicutes; c__Clostridia; o__Clostridiales; f__Lachnospiraceae; g__?
OTU_86	150	310	332	1	0	0	82	23	6	0	70	904	k__Bacteria; p__Firmicutes; c__Negativicutes; o__Selenomonadales; f__Veillonellaceae; g__Dialister
OTU_79	78	131	156	3	12	0	13	0	51	436	80	880	k__Bacteria; p__Actinobacteria; c__Actinobacteria; o__Actinomycetales; f__Propionibacteriaceae; g__Propionibacterium
OTU_48	227	264	283	5	0	0	78	21	1	0	70	879	k__Bacteria; p__Firmicutes; c__Clostridia; o__Clostridiales; f__?; g__?
OTU_69	374	251	170	1	0	0	20	38	18	0	70	872	k__Bacteria; p__Firmicutes; c__Clostridia; o__Clostridiales; f__Lachnospiraceae; g__Ruminococcus2
OTU_62	31	45	123	5	0	0	641	16	0	3	70	864	k__Bacteria; p__Firmicutes; c__Clostridia; o__Clostridiales; f__Lachnospiraceae; g__Ruminococcus2
OTU_67	115	35	70	0	0	613	15	0	0	2	60	850	k__Bacteria; p__Firmicutes; c__Bacilli; o__Bacillales; f__Bacillales_Incertae Sedis XI; g__Gemella
OTU_37	339	0	239	45	1	0	33	120	46	11	80	834	k__Bacteria; p__Firmicutes; c__Bacilli; o__Lactobacillales; f__Lactobacillaceae; g__Lactobacillus
OTU_25	137	302	238	5	0	59	49	33	3	3	90	829	k__Bacteria; p__Verrucomicrobia; c__Verrucomicrobiae; o__Verrucomicrobiales; f__Verrucomicrobiaceae; g__Akkermansia
OTU_66	153	163	300	0	44	0	97	26	9	6	80	798	k__Bacteria; p__Firmicutes; c__Clostridia; o__Clostridiales; f__Lachnospiraceae; g__Blautia
OTU_172	0	35	17	0	78	0	622	6	5	6	70	769	k__Bacteria; p__?; c__?; o__?; f__?; g__?
OTU_213	193	142	317	2	0	0	50	44	5	0	70	753	k__Bacteria; p__?; c__?; o__?; f__?; g__?
OTU_184	219	60	376	0	53	1	0	24	7	0	70	740	k__Bacteria; p__Proteobacteria; c__Gammaproteobacteria; o__Pseudomonadales; f__Moraxellaceae; g__Enhydrobacter
OTU_33	321	48	53	4	92	0	30	58	3	128	90	737	k__Bacteria; p__Bacteroidetes; c__Bacteroidia; o__Bacteroidales; f__Bacteroidaceae; g__Bacteroides
OTU_99	185	172	227	2	0	0	78	20	5	0	70	689	k__Bacteria; p__Bacteroidetes; c__Bacteroidia; o__Bacteroidales; f__Bacteroidaceae; g__Bacteroides
OTU_201	260	84	52	3	94	0	92	48	0	29	80	662	k__Bacteria; p__Proteobacteria; c__Gammaproteobacteria; o__Pseudomonadales; f__Moraxellaceae; g__Acinetobacter
OTU_218	17	0	33	0	473	0	5	0	0	133	50	661	k__Bacteria; p__Proteobacteria; c__Gammaproteobacteria; o__Pseudomonadales; f__Pseudomonadaceae; g__Pseudomonas
OTU_61	19	0	0	1	0	0	0	0	2	612	40	634	k__Bacteria; p__Firmicutes; c__Clostridia; o__Clostridiales; f__Ruminococcaceae; g__Flavonifractor
OTU_53	136	167	172	4	9	0	85	25	2	2	90	602	k__Bacteria; p__Firmicutes; c__Clostridia; o__Clostridiales; f__Lachnospiraceae; g__?
OTU_219	282	180	20	3	0	0	108	0	3	0	60	596	k__Bacteria; p__Firmicutes; c__Clostridia; o__Clostridiales; f__Lachnospiraceae; g__Dorea
OTU_55	64	0	51	0	0	427	16	1	9	21	70	589	k__Bacteria; p__Actinobacteria; c__Actinobacteria; o__Actinomycetales; f__Micrococcaceae; g__Rothia
OTU_239	285	104	79	1	0	0	58	22	0	0	60	549	k__Bacteria; p__?; c__?; o__?; f__?; g__?
OTU_28	445	0	22	0	0	0	0	62	0	9	40	538	k__Bacteria; p__Firmicutes; c__Negativicutes; o__Selenomonadales; f__Veillonellaceae; g__Megamonas
OTU_249	92	353	32	0	0	0	30	10	0	0	50	517	k__Bacteria; p__Firmicutes; c__Clostridia; o__Clostridiales; f__Ruminococcaceae; g__?
OTU_251	125	213	67	1	0	0	50	13	10	0	70	479	k__Bacteria; p__Firmicutes; c__Clostridia; o__Clostridiales; f__Lachnospiraceae; g__?
OTU_75	136	130	139	1	0	0	29	13	21	7	80	476	k__Bacteria; p__Firmicutes; c__Clostridia; o__Clostridiales; f__Lachnospiraceae; g__Blautia
OTU_123	232	42	108	3	0	0	73	14	3	0	70	475	k__Bacteria; p__Firmicutes; c__Clostridia; o__Clostridiales; f__Ruminococcaceae; g__?
OTU_263	120	211	108	1	0	0	6	19	0	0	60	465	k__Bacteria; p__Firmicutes; c__Clostridia; o__Clostridiales; f__Lachnospiraceae; g__Coprococcus
OTU_250	186	106	108	3	0	0	29	25	0	0	60	457	k__Bacteria; p__Bacteroidetes; c__Bacteroidia; o__Bacteroidales; f__Prevotellaceae; g__Prevotella
OTU_236	199	105	100	0	0	0	28	18	0	0	50	450	k__Bacteria; p__Firmicutes; c__Clostridia; o__Clostridiales; f__Lachnospiraceae; g__?
OTU_42	234	51	0	0	0	9	152	0	0	1	50	447	k__Bacteria; p__Firmicutes; c__Clostridia; o__Clostridiales; f__Lachnospiraceae; g__Clostridium XlVa
OTU_277	86	160	182	1	0	0	7	8	0	0	60	444	k__Bacteria; p__Firmicutes; c__Clostridia; o__Clostridiales; f__Lachnospiraceae; g__Coprococcus
OTU_240	154	95	115	2	0	0	62	5	0	0	60	433	k__Bacteria; p__Firmicutes; c__Clostridia; o__Clostridiales; f__Ruminococcaceae; g__Ruminococcus
OTU_87	174	0	151	2	0	0	44	47	7	0	60	425	k__Bacteria; p__Proteobacteria; c__Betaproteobacteria; o__Burkholderiales; f__Sutterellaceae; g__Sutterella
OTU_224	34	24	43	1	101	0	75	38	2	87	90	405	k__Bacteria; p__?; c__?; o__?; f__?; g__?
OTU_291	115	82	163	1	0	0	36	3	0	0	60	400	k__Bacteria; p__?; c__?; o__?; f__?; g__?
OTU_265	144	54	135	1	0	1	49	10	0	0	70	394	k__Bacteria; p__Bacteroidetes; c__Bacteroidia; o__Bacteroidales; f__Prevotellaceae; g__Prevotella
OTU_43	70	95	136	1	0	0	71	17	2	1	80	393	k__Bacteria; p__Firmicutes; c__Erysipelotrichia; o__Erysipelotrichales; f__Erysipelotrichaceae; g__?
OTU_54	80	144	65	2	39	0	34	9	15	4	90	392	k__Bacteria; p__Firmicutes; c__Clostridia; o__Clostridiales; f__Lachnospiraceae; g__?
OTU_260	172	18	186	0	0	0	5	7	0	0	50	388	k__Bacteria; p__Firmicutes; c__Erysipelotrichia; o__Erysipelotrichales; f__Erysipelotrichaceae; g__Catenibacterium
OTU_227	130	31	28	0	25	0	41	17	8	105	80	385	k__Bacteria; p__Proteobacteria; c__Gammaproteobacteria; o__Pseudomonadales; f__Pseudomonadaceae; g__Pseudomonas
OTU_282	156	72	93	2	0	1	36	24	0	0	70	384	k__Bacteria; p__Firmicutes; c__Clostridia; o__Clostridiales; f__Ruminococcaceae; g__Clostridium IV
OTU_128	86	139	86	0	0	0	47	20	6	0	60	384	k__Bacteria; p__Firmicutes; c__Clostridia; o__Clostridiales; f__Lachnospiraceae; g__Roseburia
OTU_275	188	44	103	0	0	0	15	7	15	0	60	372	k__Bacteria; p__Firmicutes; c__Clostridia; o__Clostridiales; f__Ruminococcaceae; g__?
OTU_24	149	58	58	1	0	24	19	40	1	16	90	366	k__Bacteria; p__Firmicutes; c__Clostridia; o__Clostridiales; f__Lachnospiraceae; g__?
OTU_300	50	144	124	1	0	0	24	16	0	0	60	359	k__Bacteria; p__Firmicutes; c__Clostridia; o__Clostridiales; f__?; g__?
OTU_289	2	0	0	0	212	0	0	0	0	130	30	344	k__Bacteria; p__Proteobacteria; c__Gammaproteobacteria; o__Pseudomonadales; f__Moraxellaceae; g__Acinetobacter
OTU_319	83	104	67	0	0	0	72	16	0	0	50	342	k__Bacteria; p__Firmicutes; c__Clostridia; o__Clostridiales; f__?; g__?
OTU_97	1	4	1	0	0	325	0	5	0	2	60	338	k__Bacteria; p__Proteobacteria; c__Gammaproteobacteria; o__Pasteurellales; f__Pasteurellaceae; g__Haemophilus
OTU_299	104	122	51	1	0	0	49	11	0	0	60	338	k__Bacteria; p__Firmicutes; c__Clostridia; o__Clostridiales; f__Lachnospiraceae; g__?
OTU_93	108	29	149	0	0	0	36	7	0	8	60	337	k__Bacteria; p__Firmicutes; c__Clostridia; o__Clostridiales; f__Lachnospiraceae; g__Blautia
OTU_168	60	140	57	0	0	0	71	3	0	0	50	331	k__Bacteria; p__Firmicutes; c__Clostridia; o__Clostridiales; f__Lachnospiraceae; g__Blautia
OTU_205	91	114	103	1	0	0	8	11	0	0	60	328	k__Bacteria; p__Firmicutes; c__Clostridia; o__Clostridiales; f__Lachnospiraceae; g__Clostridium XlVa
OTU_38	0	0	0	0	15	0	0	8	5	297	40	325	k__Bacteria; p__Firmicutes; c__Erysipelotrichia; o__Erysipelotrichales; f__Erysipelotrichaceae; g__Erysipelotrichaceae_incertae_sedis
OTU_280	17	109	153	3	0	0	27	7	6	0	70	322	k__Bacteria; p__Firmicutes; c__Clostridia; o__Clostridiales; f__?; g__?
OTU_281	114	72	0	3	10	0	95	22	0	5	70	321	k__Bacteria; p__Proteobacteria; c__Betaproteobacteria; o__Burkholderiales; f__Oxalobacteraceae; g__Massilia
OTU_58	1	1	12	3	0	12	184	15	6	79	90	313	k__Bacteria; p__Firmicutes; c__Negativicutes; o__Selenomonadales; f__Veillonellaceae; g__Veillonella
OTU_301	115	23	139	0	0	0	27	4	0	0	50	308	k__Bacteria; p__Firmicutes; c__Clostridia; o__Clostridiales; f__Lachnospiraceae; g__Coprococcus
OTU_68	98	51	72	0	13	1	38	0	9	12	80	294	k__Bacteria; p__Firmicutes; c__Clostridia; o__Clostridiales; f__Peptostreptococcaceae; g__?
OTU_82	38	73	101	1	0	1	60	5	12	0	80	291	k__Bacteria; p__Firmicutes; c__Clostridia; o__Clostridiales; f__Ruminococcaceae; g__Ruminococcus
OTU_109	81	2	103	3	0	0	67	21	10	3	80	290	k__Bacteria; p__Bacteroidetes; c__Bacteroidia; o__Bacteroidales; f__Bacteroidaceae; g__Bacteroides
OTU_90	32	110	121	0	0	0	12	6	2	0	60	283	k__Bacteria; p__Firmicutes; c__Clostridia; o__Clostridiales; f__Lachnospiraceae; g__Lachnospiracea_incertae_sedis
OTU_111	66	43	118	3	0	0	28	13	7	4	80	282	k__Bacteria; p__Bacteroidetes; c__Bacteroidia; o__Bacteroidales; f__Porphyromonadaceae; g__Barnesiella
OTU_262	158	23	50	0	0	1	23	2	10	4	80	271	k__Bacteria; p__Proteobacteria; c__Betaproteobacteria; o__Burkholderiales; f__Alcaligenaceae; g__?
OTU_160	83	0	157	1	0	0	21	8	0	0	50	270	k__Bacteria; p__Bacteroidetes; c__Bacteroidia; o__Bacteroidales; f__Prevotellaceae; g__Paraprevotella
OTU_134	151	49	30	0	0	0	37	0	2	0	50	269	k__Bacteria; p__Firmicutes; c__Clostridia; o__Clostridiales; f__Ruminococcaceae; g__?
OTU_310	141	35	43	1	0	0	41	5	2	0	70	268	k__Bacteria; p__Firmicutes; c__Clostridia; o__Clostridiales; f__Ruminococcaceae; g__Faecalibacterium
OTU_92	133	5	14	0	28	0	3	32	0	51	70	266	k__Bacteria; p__Bacteroidetes; c__Bacteroidia; o__Bacteroidales; f__Bacteroidaceae; g__Bacteroides
OTU_322	60	11	160	0	0	0	27	7	0	0	50	265	k__Bacteria; p__Firmicutes; c__Negativicutes; o__Selenomonadales; f__Acidaminococcaceae; g__?
OTU_312	50	66	114	1	0	0	16	13	2	0	70	262	k__Bacteria; p__Firmicutes; c__Clostridia; o__Clostridiales; f__Ruminococcaceae; g__?
OTU_328	54	126	25	1	0	0	41	14	0	0	60	261	k__Bacteria; p__Firmicutes; c__Clostridia; o__Clostridiales; f__?; g__?
OTU_247	0	19	0	0	39	0	190	10	0	3	50	261	k__Bacteria; p__?; c__?; o__?; f__?; g__?
OTU_26	10	20	36	1	5	0	139	2	18	28	90	259	k__Bacteria; p__Firmicutes; c__Clostridia; o__Clostridiales; f__Peptostreptococcaceae; g__Clostridium XI
OTU_116	85	0	132	0	0	0	29	13	0	0	40	259	k__Bacteria; p__Firmicutes; c__Clostridia; o__Clostridiales; f__Lachnospiraceae; g__?
OTU_164	129	14	22	1	0	1	32	6	50	0	80	255	k__Bacteria; p__Proteobacteria; c__Gammaproteobacteria; o__Xanthomonadales; f__Xanthomonadaceae; g__Stenotrophomonas
OTU_261	92	76	0	3	13	0	36	14	1	18	80	253	k__Bacteria; p__Proteobacteria; c__Betaproteobacteria; o__Burkholderiales; f__Comamonadaceae; g__Comamonas
OTU_71	55	25	100	1	27	0	14	5	2	16	90	245	k__Bacteria; p__Proteobacteria; c__Betaproteobacteria; o__Burkholderiales; f__Sutterellaceae; g__Parasutterella
OTU_336	21	29	144	0	14	0	1	3	9	19	80	240	k__Bacteria; p__Proteobacteria; c__Gammaproteobacteria; o__Pseudomonadales; f__Moraxellaceae; g__Acinetobacter
OTU_303	95	29	63	0	0	0	30	10	11	0	60	238	k__Bacteria; p__Proteobacteria; c__Alphaproteobacteria; o__Sphingomonadales; f__Sphingomonadaceae; g__Blastomonas
OTU_158	0	0	0	215	0	21	0	0	1	0	30	237	k__Bacteria; p__Firmicutes; c__Clostridia; o__Clostridiales; f__Peptostreptococcaceae; g__Clostridium XI
OTU_65	38	54	5	0	0	0	133	5	0	0	50	235	k__Bacteria; p__Firmicutes; c__Clostridia; o__Clostridiales; f__Clostridiaceae 1; g__Clostridium sensu stricto
OTU_192	45	63	51	0	0	0	31	2	1	40	70	233	k__Bacteria; p__Bacteroidetes; c__Bacteroidia; o__Bacteroidales; f__Porphyromonadaceae; g__Odoribacter
OTU_364	149	66	0	1	0	0	11	6	0	0	50	233	k__Bacteria; p__Firmicutes; c__?; o__?; f__?; g__?
OTU_185	52	63	73	1	0	0	13	2	24	2	80	230	k__Bacteria; p__Proteobacteria; c__?; o__?; f__?; g__?
OTU_311	88	20	108	1	0	1	2	8	0	0	70	228	k__Bacteria; p__Actinobacteria; c__Actinobacteria; o__Actinomycetales; f__Micrococcaceae; g__Micrococcus
OTU_85	65	30	92	0	0	0	22	0	5	14	60	228	k__Bacteria; p__Bacteroidetes; c__Bacteroidia; o__Bacteroidales; f__Rikenellaceae; g__Alistipes
OTU_102	51	49	106	1	0	0	0	20	1	0	60	228	k__Bacteria; p__Firmicutes; c__Clostridia; o__Clostridiales; f__Lachnospiraceae; g__Ruminococcus2
OTU_237	10	0	0	0	0	216	0	0	0	0	20	226	k__Bacteria; p__Proteobacteria; c__Gammaproteobacteria; o__Enterobacteriales; f__Enterobacteriaceae; g__?
OTU_372	0	79	100	0	0	0	29	13	0	2	50	223	k__Bacteria; p__Proteobacteria; c__Betaproteobacteria; o__?; f__?; g__?
OTU_360	56	25	108	2	0	0	16	15	0	0	60	222	k__Bacteria; p__Firmicutes; c__Clostridia; o__Clostridiales; f__Lachnospiraceae; g__?
OTU_354	77	42	64	1	0	0	32	4	0	0	60	220	k__Bacteria; p__Firmicutes; c__Clostridia; o__Clostridiales; f__Ruminococcaceae; g__?
OTU_246	0	31	0	0	51	0	123	5	1	8	60	219	k__Bacteria; p__?; c__?; o__?; f__?; g__?
OTU_329	16	73	106	0	0	0	12	8	0	0	50	215	k__Bacteria; p__Bacteroidetes; c__Bacteroidia; o__Bacteroidales; f__Prevotellaceae; g__Prevotella
OTU_77	0	0	0	1	0	0	17	0	193	0	30	211	k__Bacteria; p__Firmicutes; c__Clostridia; o__Clostridiales; f__?; g__?
OTU_81	43	73	48	0	0	1	34	9	0	0	60	208	k__Bacteria; p__Firmicutes; c__Clostridia; o__Clostridiales; f__Lachnospiraceae; g__?
OTU_341	87	52	54	1	0	0	6	6	0	0	60	206	k__Bacteria; p__Firmicutes; c__Clostridia; o__Clostridiales; f__Lachnospiraceae; g__?
OTU_401	74	112	0	0	0	0	20	0	0	0	30	206	k__Bacteria; p__Firmicutes; c__Erysipelotrichia; o__Erysipelotrichales; f__Erysipelotrichaceae; g__?
OTU_200	16	89	92	0	0	0	0	7	0	0	40	204	k__Bacteria; p__Firmicutes; c__Clostridia; o__Clostridiales; f__Lachnospiraceae; g__?
OTU_381	67	79	0	0	0	0	41	15	0	0	40	202	k__Bacteria; p__Bacteroidetes; c__Bacteroidia; o__Bacteroidales; f__Prevotellaceae; g__Paraprevotella
OTU_412	64	34	49	1	0	0	41	6	0	0	60	195	k__Bacteria; p__?; c__?; o__?; f__?; g__?
OTU_393	45	87	31	2	0	0	29	0	0	0	50	194	k__Bacteria; p__?; c__?; o__?; f__?; g__?
OTU_64	0	42	96	0	1	2	36	11	5	0	70	193	k__Bacteria; p__Firmicutes; c__Negativicutes; o__Selenomonadales; f__Acidaminococcaceae; g__Phascolarctobacterium
OTU_188	113	18	27	1	0	0	16	0	1	11	70	187	k__Bacteria; p__Bacteroidetes; c__Flavobacteriia; o__Flavobacteriales; f__Flavobacteriaceae; g__Chryseobacterium
OTU_406	11	78	79	0	0	0	17	2	0	0	50	187	k__Bacteria; p__Firmicutes; c__Clostridia; o__Clostridiales; f__Ruminococcaceae; g__Oscillibacter
OTU_285	0	15	0	0	33	0	132	1	0	4	50	185	k__Bacteria; p__?; c__?; o__?; f__?; g__?
OTU_253	16	87	24	1	20	0	18	15	0	3	80	184	k__Bacteria; p__Proteobacteria; c__Betaproteobacteria; o__Burkholderiales; f__Burkholderiaceae; g__Ralstonia
OTU_358	65	42	56	1	0	0	19	0	0	0	50	183	k__Bacteria; p__Bacteroidetes; c__Bacteroidia; o__Bacteroidales; f__Prevotellaceae; g__Prevotella
OTU_292	7	19	0	0	41	0	110	3	0	2	60	182	k__Bacteria; p__?; c__?; o__?; f__?; g__?
OTU_413	0	70	75	0	0	0	31	6	0	0	40	182	k__Bacteria; p__Firmicutes; c__Clostridia; o__Clostridiales; f__Lachnospiraceae; g__?
OTU_59	0	37	52	3	0	0	10	0	71	8	60	181	k__Bacteria; p__Firmicutes; c__Clostridia; o__Clostridiales; f__Lachnospiraceae; g__Clostridium XlVa
OTU_256	1	12	0	0	69	0	91	0	2	4	60	179	k__Bacteria; p__?; c__?; o__?; f__?; g__?
OTU_118	38	40	83	0	9	0	0	3	6	0	60	179	k__Bacteria; p__Cyanobacteria/Chloroplast; c__Chloroplast; o__Chloroplast; f__Chloroplast; g__Streptophyta
OTU_141	39	74	55	2	0	0	6	0	2	0	60	178	k__Bacteria; p__Firmicutes; c__Clostridia; o__Clostridiales; f__Lachnospiraceae; g__Dorea
OTU_145	94	1	0	0	30	0	36	2	5	0	60	168	k__Bacteria; p__Actinobacteria; c__Actinobacteria; o__Actinomycetales; f__Corynebacteriaceae; g__Corynebacterium
OTU_414	68	64	0	0	0	0	30	6	0	0	40	168	k__Bacteria; p__Firmicutes; c__Clostridia; o__Clostridiales; f__Lachnospiraceae; g__Lachnospiracea_incertae_sedis
OTU_424	51	41	60	0	0	0	0	13	0	0	40	165	k__Bacteria; p__Firmicutes; c__Negativicutes; o__Selenomonadales; f__Veillonellaceae; g__Megasphaera
OTU_89	50	39	8	3	9	0	3	19	0	32	80	163	k__Bacteria; p__Actinobacteria; c__Actinobacteria; o__Bifidobacteriales; f__Bifidobacteriaceae; g__Bifidobacterium
OTU_348	49	24	53	0	0	0	24	9	4	0	60	163	k__Bacteria; p__Firmicutes; c__Bacilli; o__Lactobacillales; f__Lactobacillaceae; g__Lactobacillus
OTU_416	0	52	74	0	0	0	32	0	3	0	40	161	k__Bacteria; p__Firmicutes; c__Clostridia; o__Clostridiales; f__?; g__?
OTU_157	0	0	4	15	0	140	0	1	0	0	40	160	k__Bacteria; p__Proteobacteria; c__Gammaproteobacteria; o__Enterobacteriales; f__Enterobacteriaceae; g__Escherichia/Shigella
OTU_411	37	14	100	0	0	0	8	0	0	0	40	159	k__Bacteria; p__Firmicutes; c__Clostridia; o__Clostridiales; f__?; g__?
OTU_231	9	0	0	0	1	148	0	0	0	0	30	158	k__Bacteria; p__Proteobacteria; c__Gammaproteobacteria; o__Enterobacteriales; f__Enterobacteriaceae; g__?
OTU_435	47	95	0	0	0	0	7	5	0	0	40	154	k__Bacteria; p__Firmicutes; c__Clostridia; o__Clostridiales; f__Lachnospiraceae; g__?
OTU_39	22	0	64	1	0	0	17	0	48	1	60	153	k__Bacteria; p__Proteobacteria; c__Betaproteobacteria; o__Burkholderiales; f__Sutterellaceae; g__Sutterella
OTU_122	0	60	62	0	0	0	0	0	28	3	40	153	k__Bacteria; p__Firmicutes; c__Clostridia; o__Clostridiales; f__Peptostreptococcaceae; g__Clostridium XI
OTU_362	39	35	11	0	0	0	4	3	3	55	70	150	k__Bacteria; p__Proteobacteria; c__Betaproteobacteria; o__Burkholderiales; f__Comamonadaceae; g__Acidovorax
OTU_209	41	11	63	2	0	0	30	2	0	0	60	149	k__Bacteria; p__Firmicutes; c__Clostridia; o__Clostridiales; f__Lachnospiraceae; g__?
OTU_437	0	0	2	146	0	0	0	0	0	0	20	148	k__Bacteria; p__?; c__?; o__?; f__?; g__?
OTU_270	0	30	105	0	0	0	8	0	1	0	40	144	k__Bacteria; p__Firmicutes; c__Clostridia; o__Clostridiales; f__Lachnospiraceae; g__Lachnospiracea_incertae_sedis
OTU_159	95	12	20	1	4	0	7	2	1	1	90	143	k__Bacteria; p__Bacteroidetes; c__Bacteroidia; o__Bacteroidales; f__Bacteroidaceae; g__Bacteroides
OTU_449	101	4	25	0	0	0	0	2	10	0	50	142	k__Bacteria; p__Proteobacteria; c__Alphaproteobacteria; o__Sphingomonadales; f__Sphingomonadaceae; g__Novosphingobium
OTU_397	0	0	19	0	93	0	10	0	0	20	40	142	k__Bacteria; p__Proteobacteria; c__Alphaproteobacteria; o__Rhizobiales; f__Methylobacteriaceae; g__Methylobacterium
OTU_481	0	48	83	0	0	0	11	0	0	0	30	142	k__Bacteria; p__?; c__?; o__?; f__?; g__?
OTU_108	0	0	0	0	0	0	0	0	140	0	10	140	k__Bacteria; p__Firmicutes; c__Clostridia; o__Clostridiales; f__Clostridiaceae 1; g__Clostridium sensu stricto
OTU_350	0	62	23	0	37	0	17	0	0	0	40	139	k__Bacteria; p__Firmicutes; c__Clostridia; o__Clostridiales; f__Ruminococcaceae; g__?
OTU_482	33	65	41	0	0	0	0	0	0	0	30	139	k__Bacteria; p__Firmicutes; c__Clostridia; o__Clostridiales; f__Ruminococcaceae; g__?
OTU_353	0	0	0	138	0	0	0	0	0	1	20	139	k__Bacteria; p__?; c__?; o__?; f__?; g__?
OTU_473	0	34	59	1	0	0	33	6	0	0	50	133	k__Bacteria; p__Firmicutes; c__?; o__?; f__?; g__?
OTU_356	0	0	11	110	1	0	0	4	0	0	40	126	k__Bacteria; p__?; c__?; o__?; f__?; g__?
OTU_387	0	49	62	0	0	0	8	7	0	0	40	126	k__Bacteria; p__Firmicutes; c__Bacilli; o__Bacillales; f__Planococcaceae; g__?
OTU_483	0	123	0	0	0	0	0	3	0	0	20	126	k__Bacteria; p__Firmicutes; c__Clostridia; o__Clostridiales; f__?; g__?
OTU_394	23	75	14	0	0	2	2	9	0	0	60	125	k__Bacteria; p__Firmicutes; c__Bacilli; o__Lactobacillales; f__Aerococcaceae; g__Aerococcus
OTU_101	0	0	0	1	18	0	15	0	0	91	40	125	k__Bacteria; p__Firmicutes; c__Negativicutes; o__Selenomonadales; f__Veillonellaceae; g__Megasphaera
OTU_469	77	22	20	0	0	0	5	0	0	0	40	124	k__Bacteria; p__Firmicutes; c__Clostridia; o__Clostridiales; f__Lachnospiraceae; g__?
OTU_347	0	11	0	0	37	0	62	6	4	3	60	123	k__Bacteria; p__?; c__?; o__?; f__?; g__?
OTU_84	15	39	64	0	0	0	0	2	0	2	50	122	k__Bacteria; p__Firmicutes; c__Clostridia; o__Clostridiales; f__Lachnospiraceae; g__?
OTU_339	0	0	0	117	0	0	1	2	0	2	40	122	k__Bacteria; p__?; c__?; o__?; f__?; g__?
OTU_376	0	0	0	0	2	0	118	1	0	0	30	121	k__Bacteria; p__?; c__?; o__?; f__?; g__?
OTU_333	16	36	27	0	3	0	26	3	4	2	80	117	k__Bacteria; p__Actinobacteria; c__Actinobacteria; o__Actinomycetales; f__Propionibacteriaceae; g__Propionibacterium
OTU_429	0	1	9	107	0	0	0	0	0	0	30	117	k__Bacteria; p__?; c__?; o__?; f__?; g__?
OTU_471	0	48	66	0	0	0	0	3	0	0	30	117	k__Bacteria; p__Firmicutes; c__Clostridia; o__Clostridiales; f__Ruminococcaceae; g__?
OTU_529	66	28	18	1	0	0	2	0	0	0	50	115	k__Bacteria; p__Firmicutes; c__Clostridia; o__Clostridiales; f__?; g__?
OTU_451	0	0	0	0	13	0	0	0	0	102	20	115	k__Bacteria; p__Bacteroidetes; c__Sphingobacteriia; o__Sphingobacteriales; f__Sphingobacteriaceae; g__Sphingobacterium
OTU_189	0	0	0	1	0	0	111	1	0	0	30	113	k__Bacteria; p__Firmicutes; c__Clostridia; o__Clostridiales; f__Clostridiaceae 1; g__Clostridium sensu stricto
OTU_162	112	0	0	0	0	0	0	0	0	1	20	113	k__Bacteria; p__Bacteroidetes; c__Bacteroidia; o__Bacteroidales; f__Bacteroidaceae; g__Bacteroides
OTU_543	41	0	41	0	0	0	14	11	0	0	40	107	k__Bacteria; p__Firmicutes; c__Clostridia; o__Clostridiales; f__Ruminococcaceae; g__?
OTU_206	2	1	24	62	3	0	3	9	0	1	80	105	k__Bacteria; p__Proteobacteria; c__Gammaproteobacteria; o__Enterobacteriales; f__Enterobacteriaceae; g__Escherichia/Shigella
OTU_544	0	0	0	0	23	0	0	0	0	82	20	105	k__Bacteria; p__Proteobacteria; c__Deltaproteobacteria; o__Bdellovibrionales; f__Bacteriovoracaceae; g__Bacteriovorax
OTU_535	47	34	0	0	0	0	13	5	0	5	50	104	k__Bacteria; p__Firmicutes; c__Bacilli; o__Bacillales; f__Planococcaceae; g__Lysinibacillus
OTU_531	31	43	0	1	0	0	12	16	0	0	50	103	k__Bacteria; p__Firmicutes; c__Clostridia; o__Clostridiales; f__Ruminococcaceae; g__?
OTU_323	29	73	0	0	0	0	0	0	0	0	20	102	k__Bacteria; p__Firmicutes; c__Clostridia; o__Clostridiales; f__Ruminococcaceae; g__Oscillibacter
OTU_272	0	31	0	0	0	0	0	0	69	0	20	100	k__Bacteria; p__Bacteroidetes; c__Sphingobacteriia; o__Sphingobacteriales; f__Sphingobacteriaceae; g__Sphingobacterium
OTU_472	0	0	0	99	0	0	0	0	0	0	10	99	k__Bacteria; p__?; c__?; o__?; f__?; g__?
OTU_523	0	0	0	0	99	0	0	0	0	0	10	99	k__Bacteria; p__?; c__?; o__?; f__?; g__?
OTU_545	56	34	0	0	0	0	8	0	0	0	30	98	k__Bacteria; p__Firmicutes; c__Clostridia; o__Clostridiales; f__Lachnospiraceae; g__?
OTU_142	17	47	27	0	2	0	2	0	1	0	60	96	k__Bacteria; p__Firmicutes; c__Clostridia; o__Clostridiales; f__Lachnospiraceae; g__Clostridium XlVa
OTU_520	52	35	0	0	0	0	0	9	0	0	30	96	k__Bacteria; p__Firmicutes; c__?; o__?; f__?; g__?
OTU_527	33	33	15	0	0	0	11	2	0	0	50	94	k__Bacteria; p__Firmicutes; c__?; o__?; f__?; g__?
OTU_131	19	70	0	0	0	0	0	0	4	0	30	93	k__Bacteria; p__Bacteroidetes; c__Bacteroidia; o__Bacteroidales; f__Bacteroidaceae; g__Bacteroides
OTU_596	17	44	30	1	0	0	0	0	0	0	40	92	k__Bacteria; p__Firmicutes; c__Clostridia; o__Clostridiales; f__Ruminococcaceae; g__?
OTU_320	0	35	41	1	0	0	11	3	0	0	50	91	k__Bacteria; p__Bacteroidetes; c__Bacteroidia; o__Bacteroidales; f__Prevotellaceae; g__Alloprevotella
OTU_546	12	64	11	0	0	0	0	3	0	0	40	90	k__Bacteria; p__Firmicutes; c__Clostridia; o__Clostridiales; f__?; g__?
OTU_117	0	35	38	0	0	0	15	1	0	0	40	89	k__Bacteria; p__Bacteroidetes; c__Bacteroidia; o__Bacteroidales; f__Rikenellaceae; g__Alistipes
OTU_318	46	42	0	0	0	0	0	0	0	0	20	88	k__Bacteria; p__Firmicutes; c__Clostridia; o__Clostridiales; f__?; g__?
OTU_604	0	10	0	0	0	0	78	0	0	0	20	88	k__Bacteria; p__Firmicutes; c__Bacilli; o__Bacillales; f__Planococcaceae; g__Sporosarcina
OTU_215	1	1	12	54	5	0	4	7	2	1	90	87	k__Bacteria; p__Proteobacteria; c__Gammaproteobacteria; o__Enterobacteriales; f__Enterobacteriaceae; g__Escherichia/Shigella
OTU_465	32	24	20	2	0	0	6	3	0	0	60	87	k__Bacteria; p__Firmicutes; c__Clostridia; o__Clostridiales; f__?; g__?
OTU_405	43	12	13	0	0	0	19	0	0	0	40	87	k__Bacteria; p__Proteobacteria; c__Alphaproteobacteria; o__Rhodobacterales; f__Rhodobacteraceae; g__Paracoccus
OTU_88	84	0	0	0	0	0	0	3	0	0	20	87	k__Bacteria; p__Actinobacteria; c__Actinobacteria; o__Coriobacteriales; f__Coriobacteriaceae; g__Eggerthella
OTU_530	3	0	0	0	0	84	0	0	0	0	20	87	k__Bacteria; p__?; c__?; o__?; f__?; g__?
OTU_578	0	0	14	0	3	0	16	0	45	6	50	84	k__Bacteria; p__Proteobacteria; c__Gammaproteobacteria; o__Xanthomonadales; f__Xanthomonadaceae; g__Xanthomonas
OTU_576	3	0	0	0	17	0	12	0	0	52	40	84	k__Bacteria; p__Bacteroidetes; c__Flavobacteriia; o__Flavobacteriales; f__Flavobacteriaceae; g__Flavobacterium
OTU_609	0	0	0	0	0	84	0	0	0	0	10	84	k__Bacteria; p__?; c__?; o__?; f__?; g__?
OTU_590	49	11	17	1	0	0	2	3	0	0	60	83	k__Bacteria; p__Bacteroidetes; c__Bacteroidia; o__Bacteroidales; f__Rikenellaceae; g__Alistipes
OTU_495	27	52	0	0	0	0	3	0	1	0	40	83	k__Bacteria; p__Proteobacteria; c__Gammaproteobacteria; o__Xanthomonadales; f__Xanthomonadaceae; g__Pseudoxanthomonas
OTU_104	78	0	0	0	0	0	4	0	0	0	20	82	k__Bacteria; p__Proteobacteria; c__Betaproteobacteria; o__Burkholderiales; f__?; g__?
OTU_600	43	22	0	0	0	0	11	5	0	0	40	81	k__Bacteria; p__Firmicutes; c__Clostridia; o__Clostridiales; f__?; g__?
OTU_83	24	0	0	0	0	0	0	8	49	0	30	81	k__Bacteria; p__Firmicutes; c__Clostridia; o__Clostridiales; f__Lachnospiraceae; g__?
OTU_556	0	0	2	79	0	0	0	0	0	0	20	81	k__Bacteria; p__?; c__?; o__?; f__?; g__?
OTU_464	10	22	0	0	0	0	46	2	0	0	40	80	k__Bacteria; p__Proteobacteria; c__Alphaproteobacteria; o__Rhodobacterales; f__Rhodobacteraceae; g__Paracoccus
OTU_573	0	1	2	77	0	0	0	0	0	0	30	80	k__Bacteria; p__?; c__?; o__?; f__?; g__?
OTU_603	58	0	1	0	21	0	0	0	0	0	30	80	k__Bacteria; p__Proteobacteria; c__Alphaproteobacteria; o__Rhizobiales; f__Bradyrhizobiaceae; g__Bosea
OTU_625	0	0	80	0	0	0	0	0	0	0	10	80	k__Bacteria; p__Bacteroidetes; c__Flavobacteriia; o__Flavobacteriales; f__Flavobacteriaceae; g__Flavobacterium
OTU_448	14	0	0	0	18	0	0	4	25	17	50	78	k__Bacteria; p__Bacteroidetes; c__Sphingobacteriia; o__Sphingobacteriales; f__Sphingobacteriaceae; g__Pedobacter
OTU_169	0	0	22	0	0	0	45	6	5	0	40	78	k__Bacteria; p__Firmicutes; c__Clostridia; o__Clostridiales; f__Clostridiales_Incertae Sedis XI; g__Anaerococcus
OTU_638	15	63	0	0	0	0	0	0	0	0	20	78	k__Bacteria; p__Firmicutes; c__Clostridia; o__Clostridiales; f__Lachnospiraceae; g__?
OTU_639	0	77	0	1	0	0	0	0	0	0	20	78	k__Bacteria; p__Bacteroidetes; c__Bacteroidia; o__Bacteroidales; f__Prevotellaceae; g__Paraprevotella
OTU_283	77	0	0	0	0	0	0	0	0	0	10	77	k__Bacteria; p__Firmicutes; c__Bacilli; o__Lactobacillales; f__Carnobacteriaceae; g__Dolosigranulum
OTU_221	0	30	25	0	0	0	17	2	2	0	50	76	k__Bacteria; p__Actinobacteria; c__Actinobacteria; o__Actinomycetales; f__Corynebacteriaceae; g__Corynebacterium
OTU_583	0	0	0	0	0	75	0	0	0	0	10	75	k__Bacteria; p__?; c__?; o__?; f__?; g__?
OTU_640	27	0	22	0	0	0	20	3	0	0	40	72	k__Bacteria; p__?; c__?; o__?; f__?; g__?
OTU_614	0	20	50	0	0	0	0	2	0	0	30	72	k__Bacteria; p__Proteobacteria; c__Betaproteobacteria; o__Burkholderiales; f__Burkholderiales_incertae_sedis; g__Aquabacterium
OTU_673	0	22	48	0	0	0	0	2	0	0	30	72	k__Bacteria; p__Firmicutes; c__Clostridia; o__Clostridiales; f__Ruminococcaceae; g__?
OTU_511	20	12	21	0	0	0	10	3	5	0	60	71	k__Bacteria; p__Firmicutes; c__Clostridia; o__Clostridiales; f__Ruminococcaceae; g__Gemmiger
OTU_561	18	49	0	0	0	0	0	3	1	0	40	71	k__Bacteria; p__Firmicutes; c__Clostridia; o__Clostridiales; f__Ruminococcaceae; g__Oscillibacter
OTU_676	0	0	0	0	71	0	0	0	0	0	10	71	k__Bacteria; p__Proteobacteria; c__Gammaproteobacteria; o__Vibrionales; f__Vibrionaceae; g__Vibrio
OTU_558	0	0	40	0	22	0	0	2	6	0	40	70	k__Bacteria; p__Proteobacteria; c__Alphaproteobacteria; o__Rhizobiales; f__Bradyrhizobiaceae; g__Bradyrhizobium
OTU_126	0	0	66	3	0	0	0	0	0	0	20	69	k__Bacteria; p__Firmicutes; c__Bacilli; o__Lactobacillales; f__Streptococcaceae; g__Streptococcus
OTU_238	18	9	33	0	0	0	6	2	0	0	50	68	k__Bacteria; p__Bacteroidetes; c__Bacteroidia; o__Bacteroidales; f__Porphyromonadaceae; g__Parabacteroides
OTU_445	0	34	0	0	0	0	12	21	1	0	40	68	k__Bacteria; p__Firmicutes; c__Clostridia; o__Clostridiales; f__Lachnospiraceae; g__Ruminococcus2
OTU_637	12	0	32	0	0	0	24	0	0	0	30	68	k__Bacteria; p__Firmicutes; c__Clostridia; o__Clostridiales; f__?; g__?
OTU_361	2	0	0	0	0	66	0	0	0	0	20	68	k__Bacteria; p__Proteobacteria; c__Gammaproteobacteria; o__Enterobacteriales; f__Enterobacteriaceae; g__Proteus
OTU_581	0	28	0	0	40	0	0	0	0	0	20	68	k__Bacteria; p__Firmicutes; c__Clostridia; o__Clostridiales; f__Lachnospiraceae; g__?
OTU_106	0	0	31	0	0	0	27	2	7	0	40	67	k__Bacteria; p__Fusobacteria; c__Fusobacteriia; o__Fusobacteriales; f__Fusobacteriaceae; g__Fusobacterium
OTU_624	33	0	24	0	0	0	5	0	5	0	40	67	k__Bacteria; p__Firmicutes; c__Bacilli; o__Bacillales; f__Bacillaceae 1; g__Aeribacillus
OTU_156	38	0	0	0	0	0	19	0	9	0	30	66	k__Bacteria; p__Firmicutes; c__Clostridia; o__Clostridiales; f__Clostridiales_Incertae Sedis XI; g__Finegoldia
OTU_647	4	0	0	0	0	62	0	0	0	0	20	66	k__Bacteria; p__?; c__?; o__?; f__?; g__?
OTU_124	0	0	47	0	0	0	10	8	0	0	30	65	k__Bacteria; p__Firmicutes; c__Clostridia; o__Clostridiales; f__Lachnospiraceae; g__?
OTU_267	19	46	0	0	0	0	0	0	0	0	20	65	k__Bacteria; p__Firmicutes; c__Clostridia; o__Clostridiales; f__Ruminococcaceae; g__Butyricicoccus
OTU_674	0	0	0	0	30	0	0	0	0	35	20	65	k__Bacteria; p__Proteobacteria; c__Deltaproteobacteria; o__Bdellovibrionales; f__Bacteriovoracaceae; g__Peredibacter
OTU_629	43	6	0	0	0	0	14	1	0	0	40	64	k__Bacteria; p__Actinobacteria; c__Actinobacteria; o__Coriobacteriales; f__Coriobacteriaceae; g__?
OTU_512	0	0	2	62	0	0	0	0	0	0	20	64	k__Bacteria; p__?; c__?; o__?; f__?; g__?
OTU_699	0	0	47	0	0	0	17	0	0	0	20	64	k__Bacteria; p__Firmicutes; c__Clostridia; o__Clostridiales; f__Lachnospiraceae; g__Lachnospiracea_incertae_sedis
OTU_715	39	0	25	0	0	0	0	0	0	0	20	64	k__Bacteria; p__Firmicutes; c__Bacilli; o__Lactobacillales; f__Aerococcaceae; g__Facklamia
OTU_321	2	1	9	38	1	0	8	2	0	2	80	63	k__Bacteria; p__Proteobacteria; c__Gammaproteobacteria; o__Enterobacteriales; f__Enterobacteriaceae; g__Escherichia/Shigella
OTU_423	0	0	10	0	34	0	0	0	4	13	40	61	k__Bacteria; p__Proteobacteria; c__Betaproteobacteria; o__Burkholderiales; f__?; g__?
OTU_234	0	0	0	0	0	0	0	0	0	61	10	61	k__Bacteria; p__Firmicutes; c__Clostridia; o__Clostridiales; f__Ruminococcaceae; g__Clostridium IV
OTU_426	6	20	20	1	6	0	0	4	3	0	70	60	k__Bacteria; p__Proteobacteria; c__Alphaproteobacteria; o__Sphingomonadales; f__Sphingomonadaceae; g__Sphingomonas
OTU_207	50	0	0	0	0	0	0	10	0	0	20	60	k__Bacteria; p__Firmicutes; c__Clostridia; o__Clostridiales; f__Lachnospiraceae; g__?
OTU_100	42	0	11	2	0	0	0	0	2	2	50	59	k__Bacteria; p__Proteobacteria; c__Deltaproteobacteria; o__Desulfovibrionales; f__Desulfovibrionaceae; g__Bilophila
OTU_107	0	35	0	1	0	0	12	10	0	1	50	59	k__Bacteria; p__Firmicutes; c__?; o__?; f__?; g__?
OTU_588	0	23	29	1	0	0	0	3	3	0	50	59	k__Bacteria; p__?; c__?; o__?; f__?; g__?
OTU_313	0	14	0	0	0	0	43	0	2	0	30	59	k__Bacteria; p__Actinobacteria; c__Actinobacteria; o__Actinomycetales; f__Actinomycetaceae; g__Actinomyces
OTU_701	2	0	0	0	0	57	0	0	0	0	20	59	k__Bacteria; p__?; c__?; o__?; f__?; g__?
OTU_524	0	0	0	57	0	0	0	0	0	0	10	57	k__Bacteria; p__?; c__?; o__?; f__?; g__?
OTU_50	0	26	13	0	0	0	7	0	3	7	50	56	k__Bacteria; p__Bacteroidetes; c__Bacteroidia; o__Bacteroidales; f__Rikenellaceae; g__Alistipes
OTU_96	0	0	0	0	1	0	0	0	0	55	20	56	k__Bacteria; p__Firmicutes; c__Clostridia; o__Clostridiales; f__Ruminococcaceae; g__?
OTU_562	0	0	2	54	0	0	0	0	0	0	20	56	k__Bacteria; p__?; c__?; o__?; f__?; g__?
OTU_741	0	0	40	0	0	0	16	0	0	0	20	56	k__Bacteria; p__Firmicutes; c__Clostridia; o__Clostridiales; f__?; g__?
OTU_655	0	0	21	0	0	0	0	9	4	20	40	54	k__Bacteria; p__Proteobacteria; c__Alphaproteobacteria; o__Caulobacterales; f__Caulobacteraceae; g__Brevundimonas
OTU_735	3	0	0	0	0	51	0	0	0	0	20	54	k__Bacteria; p__?; c__?; o__?; f__?; g__?
OTU_147	0	36	0	1	0	0	7	6	0	3	50	53	k__Bacteria; p__Firmicutes; c__Clostridia; o__Clostridiales; f__Ruminococcaceae; g__?
OTU_738	0	0	0	0	16	0	0	0	0	37	20	53	k__Bacteria; p__Bacteroidetes; c__Flavobacteriia; o__Flavobacteriales; f__Flavobacteriaceae; g__?
OTU_497	0	0	0	0	35	0	0	0	0	18	20	53	k__Bacteria; p__Proteobacteria; c__Alphaproteobacteria; o__Rhizobiales; f__Methylobacteriaceae; g__Methylobacterium
OTU_758	16	37	0	0	0	0	0	0	0	0	20	53	k__Bacteria; p__Firmicutes; c__?; o__?; f__?; g__?
OTU_783	27	10	0	0	0	0	15	0	0	0	30	52	k__Bacteria; p__Firmicutes; c__?; o__?; f__?; g__?
OTU_648	0	8	0	0	8	0	33	2	0	0	40	51	k__Bacteria; p__?; c__?; o__?; f__?; g__?
OTU_95	0	0	0	0	5	0	0	0	0	46	20	51	k__Bacteria; p__Firmicutes; c__Clostridia; o__Clostridiales; f__Lachnospiraceae; g__Blautia
OTU_718	0	0	43	0	0	0	0	8	0	0	20	51	k__Bacteria; p__Firmicutes; c__Clostridia; o__Clostridiales; f__Ruminococcaceae; g__Clostridium IV
OTU_180	6	2	12	2	0	0	15	9	0	4	70	50	k__Bacteria; p__Actinobacteria; c__Actinobacteria; o__Bifidobacteriales; f__Bifidobacteriaceae; g__Bifidobacterium
OTU_785	0	0	0	0	37	0	0	0	0	13	20	50	k__Bacteria; p__Proteobacteria; c__Deltaproteobacteria; o__Bdellovibrionales; f__Bdellovibrionaceae; g__Bdellovibrio
OTU_105	0	12	0	1	0	2	0	16	0	18	50	49	k__Bacteria; p__Actinobacteria; c__Actinobacteria; o__Actinomycetales; f__Actinomycetaceae; g__Actinomyces
OTU_146	45	2	1	0	0	0	1	0	0	0	40	49	k__Bacteria; p__Bacteroidetes; c__Bacteroidia; o__Bacteroidales; f__Bacteroidaceae; g__Bacteroides
OTU_777	26	0	0	0	13	0	0	0	2	8	40	49	k__Bacteria; p__Bacteroidetes; c__Flavobacteriia; o__Flavobacteriales; f__Flavobacteriaceae; g__Chryseobacterium
OTU_748	0	16	23	0	0	0	10	0	0	0	30	49	k__Bacteria; p__Bacteroidetes; c__Bacteroidia; o__Bacteroidales; f__Prevotellaceae; g__Prevotella
OTU_798	0	19	30	0	0	0	0	0	0	0	20	49	k__Bacteria; p__Firmicutes; c__Clostridia; o__Clostridiales; f__Ruminococcaceae; g__?
OTU_754	7	10	20	0	0	0	0	5	6	0	50	48	k__Bacteria; p__Proteobacteria; c__Alphaproteobacteria; o__Rhodobacterales; f__Rhodobacteraceae; g__Paracoccus
OTU_793	0	19	17	0	0	0	12	0	0	0	30	48	k__Bacteria; p__Proteobacteria; c__Gammaproteobacteria; o__Aeromonadales; f__Succinivibrionaceae; g__Succinivibrio
OTU_708	0	0	48	0	0	0	0	0	0	0	10	48	k__Bacteria; p__Proteobacteria; c__Alphaproteobacteria; o__Rhodospirillales; f__Rhodospirillaceae; g__Azospirillum
OTU_138	29	0	0	0	0	2	13	3	0	0	40	47	k__Bacteria; p__Firmicutes; c__Clostridia; o__Clostridiales; f__Lachnospiraceae; g__Clostridium XlVb
OTU_815	0	0	0	0	16	0	0	0	0	31	20	47	k__Bacteria; p__Proteobacteria; c__Deltaproteobacteria; o__Bdellovibrionales; f__Bacteriovoracaceae; g__Peredibacter
OTU_331	3	7	10	0	0	0	2	22	0	2	60	46	k__Bacteria; p__Firmicutes; c__Negativicutes; o__Selenomonadales; f__Veillonellaceae; g__Veillonella
OTU_410	3	2	11	0	0	0	0	29	0	1	50	46	k__Bacteria; p__?; c__?; o__?; f__?; g__?
OTU_729	28	1	13	0	0	0	2	2	0	0	50	46	k__Bacteria; p__?; c__?; o__?; f__?; g__?
OTU_685	24	0	11	0	0	0	8	3	0	0	40	46	k__Bacteria; p__Bacteroidetes; c__Bacteroidia; o__Bacteroidales; f__Porphyromonadaceae; g__Butyricimonas
OTU_45	0	0	0	0	21	0	0	0	0	25	20	46	k__Bacteria; p__Verrucomicrobia; c__Verrucomicrobiae; o__Verrucomicrobiales; f__Verrucomicrobiaceae; g__Akkermansia
OTU_228	0	7	0	0	0	39	0	0	0	0	20	46	k__Bacteria; p__Proteobacteria; c__Gammaproteobacteria; o__Pasteurellales; f__Pasteurellaceae; g__?
OTU_229	3	1	12	5	0	1	19	1	1	2	90	45	k__Bacteria; p__Actinobacteria; c__Actinobacteria; o__Bifidobacteriales; f__Bifidobacteriaceae; g__Bifidobacterium
OTU_447	30	12	2	0	0	0	1	0	0	0	40	45	k__Bacteria; p__Firmicutes; c__Clostridia; o__Clostridiales; f__Lachnospiraceae; g__?
OTU_664	0	20	19	0	0	0	6	0	0	0	30	45	k__Bacteria; p__?; c__?; o__?; f__?; g__?
OTU_800	21	0	0	0	6	0	0	0	0	18	30	45	k__Bacteria; p__Bacteroidetes; c__Flavobacteriia; o__Flavobacteriales; f__Flavobacteriaceae; g__Chryseobacterium
OTU_552	38	0	0	0	0	0	7	0	0	0	20	45	k__Bacteria; p__Actinobacteria; c__Actinobacteria; o__Actinomycetales; f__Mycobacteriaceae; g__Mycobacterium
OTU_76	14	6	0	0	0	0	5	1	7	11	60	44	k__Bacteria; p__Actinobacteria; c__Actinobacteria; o__Bifidobacteriales; f__Bifidobacteriaceae; g__Bifidobacterium
OTU_773	0	7	30	0	0	0	0	2	5	0	40	44	k__Bacteria; p__Proteobacteria; c__Alphaproteobacteria; o__Caulobacterales; f__Caulobacteraceae; g__Caulobacter
OTU_671	0	0	0	43	0	0	0	0	0	1	20	44	k__Bacteria; p__?; c__?; o__?; f__?; g__?
OTU_843	31	13	0	0	0	0	0	0	0	0	20	44	k__Bacteria; p__Firmicutes; c__Clostridia; o__Clostridiales; f__Lachnospiraceae; g__?
OTU_467	0	0	0	0	0	44	0	0	0	0	10	44	k__Bacteria; p__?; c__?; o__?; f__?; g__?
OTU_761	9	23	3	0	0	0	8	0	0	0	40	43	k__Bacteria; p__Firmicutes; c__Clostridia; o__Clostridiales; f__Lachnospiraceae; g__?
OTU_461	0	11	32	0	0	0	0	0	0	0	20	43	k__Bacteria; p__Firmicutes; c__Clostridia; o__Clostridiales; f__Lachnospiraceae; g__?
OTU_820	0	0	0	0	13	0	0	0	0	30	20	43	k__Bacteria; p__Bacteroidetes; c__Sphingobacteriia; o__Sphingobacteriales; f__Sphingobacteriaceae; g__Sphingobacterium
OTU_691	13	14	10	0	0	0	3	2	0	0	50	42	k__Bacteria; p__Firmicutes; c__Clostridia; o__Clostridiales; f__Ruminococcaceae; g__Faecalibacterium
OTU_651	0	19	0	0	0	0	20	2	0	1	40	42	k__Bacteria; p__?; c__?; o__?; f__?; g__?
OTU_665	0	10	0	0	1	0	30	1	0	0	40	42	k__Bacteria; p__?; c__?; o__?; f__?; g__?
OTU_541	0	0	3	38	1	0	0	0	0	0	30	42	k__Bacteria; p__?; c__?; o__?; f__?; g__?
OTU_446	31	9	0	0	0	0	0	0	0	2	30	42	k__Bacteria; p__Actinobacteria; c__Actinobacteria; o__Actinomycetales; f__Microbacteriaceae; g__?
OTU_780	0	0	0	0	18	0	0	0	0	24	20	42	k__Bacteria; p__Bacteroidetes; c__Flavobacteriia; o__Flavobacteriales; f__Flavobacteriaceae; g__Flavobacterium
OTU_775	0	0	35	0	0	0	7	0	0	0	20	42	k__Bacteria; p__Firmicutes; c__Clostridia; o__Clostridiales; f__?; g__?
OTU_870	0	0	0	0	33	0	0	0	0	9	20	42	k__Bacteria; p__Candidatus Saccharibacteria; c__Saccharibacteria_genera_incertae_sedis; o__Saccharibacteria_genera_incertae_sedis; f__Saccharibacteria_genera_incertae_sedis; g__Saccharibacteria_genera_incertae_sedis
OTU_764	0	0	0	0	0	42	0	0	0	0	10	42	k__Bacteria; p__?; c__?; o__?; f__?; g__?
OTU_402	1	7	11	0	0	1	2	19	0	0	60	41	k__Bacteria; p__Bacteroidetes; c__Bacteroidia; o__Bacteroidales; f__Porphyromonadaceae; g__Parabacteroides
OTU_632	0	8	0	0	14	0	18	1	0	0	40	41	k__Bacteria; p__?; c__?; o__?; f__?; g__?
OTU_382	0	17	23	0	0	0	0	1	0	0	30	41	k__Bacteria; p__Firmicutes; c__Clostridia; o__Clostridiales; f__Ruminococcaceae; g__?
OTU_698	0	0	0	0	26	0	0	0	0	15	20	41	k__Bacteria; p__Proteobacteria; c__Betaproteobacteria; o__Burkholderiales; f__Comamonadaceae; g__?
OTU_498	0	0	0	41	0	0	0	0	0	0	10	41	k__Bacteria; p__?; c__?; o__?; f__?; g__?
OTU_143	0	0	19	0	0	0	0	5	4	12	40	40	k__Bacteria; p__Proteobacteria; c__Gammaproteobacteria; o__Aeromonadales; f__Aeromonadaceae; g__Aeromonas
OTU_515	20	14	0	2	4	0	0	0	0	0	40	40	k__Bacteria; p__Proteobacteria; c__Alphaproteobacteria; o__Rhizobiales; f__Brucellaceae; g__?
OTU_177	0	0	0	38	0	0	0	1	0	1	30	40	k__Bacteria; p__Proteobacteria; c__Gammaproteobacteria; o__Enterobacteriales; f__Enterobacteriaceae; g__Escherichia/Shigella
OTU_687	0	39	0	0	0	0	0	0	1	0	20	40	k__Bacteria; p__Firmicutes; c__Clostridia; o__Clostridiales; f__Ruminococcaceae; g__?
OTU_681	0	0	0	39	0	0	0	0	0	1	20	40	k__Bacteria; p__?; c__?; o__?; f__?; g__?
OTU_881	0	0	0	0	0	0	0	0	0	40	10	40	k__Bacteria; p__Bacteroidetes; c__Sphingobacteriia; o__Sphingobacteriales; f__Sphingobacteriaceae; g__Sphingobacterium
OTU_887	40	0	0	0	0	0	0	0	0	0	10	40	k__Bacteria; p__Proteobacteria; c__Gammaproteobacteria; o__Pseudomonadales; f__Pseudomonadaceae; g__Pseudomonas
OTU_452	10	0	27	1	0	0	0	0	0	1	40	39	k__Bacteria; p__Bacteroidetes; c__Bacteroidia; o__Bacteroidales; f__Bacteroidaceae; g__Bacteroides
OTU_733	0	28	0	0	0	0	11	0	0	0	20	39	k__Bacteria; p__Actinobacteria; c__Actinobacteria; o__Coriobacteriales; f__Coriobacteriaceae; g__?
OTU_835	0	0	39	0	0	0	0	0	0	0	10	39	k__Bacteria; p__Firmicutes; c__Clostridia; o__Clostridiales; f__Lachnospiraceae; g__?
OTU_913	39	0	0	0	0	0	0	0	0	0	10	39	k__Bacteria; p__?; c__?; o__?; f__?; g__?
OTU_734	9	13	13	0	0	0	0	0	3	0	40	38	k__Bacteria; p__?; c__?; o__?; f__?; g__?
OTU_284	31	0	2	0	0	0	0	0	0	5	30	38	k__Bacteria; p__Firmicutes; c__Clostridia; o__Clostridiales; f__Lachnospiraceae; g__Blautia
OTU_863	0	1	0	0	17	0	20	0	0	0	30	38	k__Bacteria; p__?; c__?; o__?; f__?; g__?
OTU_892	29	0	6	0	0	0	0	0	0	3	30	38	k__Bacteria; p__Proteobacteria; c__Alphaproteobacteria; o__Sphingomonadales; f__Sphingomonadaceae; g__Sphingopyxis
OTU_909	29	0	8	1	0	0	0	0	0	0	30	38	k__Bacteria; p__Bacteroidetes; c__Bacteroidia; o__Bacteroidales; f__?; g__?
OTU_774	0	0	0	0	1	0	37	0	0	0	20	38	k__Bacteria; p__?; c__?; o__?; f__?; g__?
OTU_882	0	0	0	0	0	38	0	0	0	0	10	38	k__Bacteria; p__?; c__?; o__?; f__?; g__?
OTU_444	0	4	14	0	0	0	0	16	0	3	40	37	k__Bacteria; p__Firmicutes; c__Negativicutes; o__Selenomonadales; f__Veillonellaceae; g__Veillonella
OTU_324	0	0	33	1	0	0	0	3	0	0	30	37	k__Bacteria; p__Actinobacteria; c__Actinobacteria; o__Actinomycetales; f__Corynebacteriaceae; g__Corynebacterium
OTU_514	34	0	0	0	0	0	0	3	0	0	20	37	k__Bacteria; p__Firmicutes; c__Clostridia; o__Clostridiales; f__?; g__?
OTU_644	37	0	0	0	0	0	0	0	0	0	10	37	k__Bacteria; p__Firmicutes; c__Clostridia; o__Clostridiales; f__Lachnospiraceae; g__Blautia
OTU_899	0	0	0	0	0	0	0	0	0	37	10	37	k__Bacteria; p__Proteobacteria; c__Gammaproteobacteria; o__Pseudomonadales; f__Pseudomonadaceae; g__Pseudomonas
OTU_931	0	0	37	0	0	0	0	0	0	0	10	37	k__Bacteria; p__Firmicutes; c__Clostridia; o__Clostridiales; f__?; g__?
OTU_898	1	0	1	0	20	0	11	0	0	3	50	36	k__Bacteria; p__Proteobacteria; c__Gammaproteobacteria; o__Pseudomonadales; f__Pseudomonadaceae; g__Pseudomonas
OTU_707	0	10	0	0	5	0	21	0	0	0	30	36	k__Bacteria; p__?; c__?; o__?; f__?; g__?
OTU_904	0	0	35	1	0	0	0	0	0	0	20	36	k__Bacteria; p__Firmicutes; c__Clostridia; o__Clostridiales; f__?; g__?
OTU_914	10	26	0	0	0	0	0	0	0	0	20	36	k__Bacteria; p__Actinobacteria; c__Actinobacteria; o__Actinomycetales; f__Corynebacteriaceae; g__Corynebacterium
OTU_946	0	0	36	0	0	0	0	0	0	0	10	36	k__Bacteria; p__Firmicutes; c__Clostridia; o__Clostridiales; f__Eubacteriaceae; g__Eubacterium
OTU_337	16	5	3	0	0	0	6	5	0	0	50	35	k__Bacteria; p__Firmicutes; c__Clostridia; o__Clostridiales; f__Ruminococcaceae; g__Ruminococcus
OTU_792	2	13	8	0	0	0	12	0	0	0	40	35	k__Bacteria; p__Firmicutes; c__Clostridia; o__Clostridiales; f__Ruminococcaceae; g__?
OTU_223	0	0	14	0	0	0	10	11	0	0	30	35	k__Bacteria; p__Firmicutes; c__Clostridia; o__Clostridiales; f__Lachnospiraceae; g__?
OTU_656	1	0	0	0	2	0	32	0	0	0	30	35	k__Bacteria; p__?; c__?; o__?; f__?; g__?
OTU_369	0	0	0	0	0	33	2	0	0	0	20	35	k__Bacteria; p__Proteobacteria; c__Gammaproteobacteria; o__Enterobacteriales; f__Enterobacteriaceae; g__?
OTU_575	0	1	0	0	0	34	0	0	0	0	20	35	k__Bacteria; p__Proteobacteria; c__Gammaproteobacteria; o__Enterobacteriales; f__Enterobacteriaceae; g__Proteus
OTU_844	0	0	0	0	27	0	0	0	0	8	20	35	k__Bacteria; p__Bacteroidetes; c__Sphingobacteriia; o__Sphingobacteriales; f__Saprospiraceae; g__?
OTU_776	0	0	1	33	0	0	0	0	0	0	20	34	k__Bacteria; p__?; c__?; o__?; f__?; g__?
OTU_854	0	0	2	32	0	0	0	0	0	0	20	34	k__Bacteria; p__?; c__?; o__?; f__?; g__?
OTU_974	0	0	0	0	31	0	0	3	0	0	20	34	k__Bacteria; p__Proteobacteria; c__Gammaproteobacteria; o__Pseudomonadales; f__Moraxellaceae; g__Psychrobacter
OTU_641	0	0	0	0	0	0	34	0	0	0	10	34	k__Bacteria; p__?; c__?; o__?; f__?; g__?
OTU_140	15	0	2	0	4	0	0	7	0	5	50	33	k__Bacteria; p__Bacteroidetes; c__Bacteroidia; o__Bacteroidales; f__Bacteroidaceae; g__Bacteroides
OTU_197	0	33	0	0	0	0	0	0	0	0	10	33	k__Bacteria; p__Firmicutes; c__Clostridia; o__Clostridiales; f__?; g__?
OTU_805	0	33	0	0	0	0	0	0	0	0	10	33	k__Bacteria; p__Firmicutes; c__Clostridia; o__Clostridiales; f__Ruminococcaceae; g__Clostridium IV
OTU_864	0	0	0	0	0	33	0	0	0	0	10	33	k__Bacteria; p__?; c__?; o__?; f__?; g__?
OTU_710	0	0	0	0	0	0	33	0	0	0	10	33	k__Bacteria; p__Firmicutes; c__Clostridia; o__Clostridiales; f__Lachnospiraceae; g__?
OTU_474	0	22	0	0	0	0	2	0	8	0	30	32	k__Bacteria; p__Proteobacteria; c__Alphaproteobacteria; o__Rhizobiales; f__Hyphomicrobiaceae; g__Devosia
OTU_598	12	0	0	0	16	0	4	0	0	0	30	32	k__Bacteria; p__Firmicutes; c__Clostridia; o__Clostridiales; f__?; g__?
OTU_121	0	30	0	0	0	0	0	2	0	0	20	32	k__Bacteria; p__Firmicutes; c__Erysipelotrichia; o__Erysipelotrichales; f__Erysipelotrichaceae; g__Turicibacter
OTU_669	0	0	0	32	0	0	0	0	0	0	10	32	k__Bacteria; p__?; c__?; o__?; f__?; g__?
OTU_633	5	0	0	0	0	26	0	0	0	0	20	31	k__Bacteria; p__?; c__?; o__?; f__?; g__?
OTU_840	0	0	0	0	0	31	0	0	0	0	10	31	k__Bacteria; p__Proteobacteria; c__Gammaproteobacteria; o__Enterobacteriales; f__Enterobacteriaceae; g__?
OTU_970	0	0	31	0	0	0	0	0	0	0	10	31	k__Bacteria; p__Actinobacteria; c__Actinobacteria; o__Actinomycetales; f__Corynebacteriaceae; g__Corynebacterium
OTU_916	0	31	0	0	0	0	0	0	0	0	10	31	k__Bacteria; p__Firmicutes; c__Negativicutes; o__Selenomonadales; f__Veillonellaceae; g__Allisonella
OTU_293	11	3	5	1	4	0	3	2	0	1	80	30	k__Bacteria; p__?; c__?; o__?; f__?; g__?
OTU_182	1	0	0	0	0	0	21	1	7	0	40	30	k__Bacteria; p__Firmicutes; c__Clostridia; o__Clostridiales; f__Clostridiaceae 1; g__Clostridium sensu stricto
OTU_753	0	9	0	0	4	0	16	1	0	0	40	30	k__Bacteria; p__?; c__?; o__?; f__?; g__?
OTU_982	0	12	0	0	5	0	12	1	0	0	40	30	k__Bacteria; p__Proteobacteria; c__Betaproteobacteria; o__Burkholderiales; f__Burkholderiales_incertae_sedis; g__Tepidimonas
OTU_653	0	1	0	0	3	0	26	0	0	0	30	30	k__Bacteria; p__?; c__?; o__?; f__?; g__?
OTU_682	0	0	1	26	0	0	0	3	0	0	30	30	k__Bacteria; p__?; c__?; o__?; f__?; g__?
OTU_572	27	0	0	0	0	0	0	3	0	0	20	30	k__Bacteria; p__Actinobacteria; c__Actinobacteria; o__Actinomycetales; f__Nocardiaceae; g__Rhodococcus
OTU_599	0	0	26	0	4	0	0	0	0	0	20	30	k__Bacteria; p__Bacteroidetes; c__?; o__?; f__?; g__?
OTU_1011	0	0	0	0	28	0	0	2	0	0	20	30	k__Bacteria; p__Firmicutes; c__Clostridia; o__Clostridiales; f__?; g__?
OTU_1021	15	0	0	0	0	0	15	0	0	0	20	30	k__Bacteria; p__Bacteroidetes; c__Bacteroidia; o__Bacteroidales; f__Prevotellaceae; g__?
OTU_827	0	0	0	0	0	0	30	0	0	0	10	30	k__Bacteria; p__?; c__?; o__?; f__?; g__?
OTU_538	0	0	30	0	0	0	0	0	0	0	10	30	k__Bacteria; p__Tenericutes; c__Mollicutes; o__Acholeplasmatales; f__Acholeplasmataceae; g__Acholeplasma
OTU_1017	0	30	0	0	0	0	0	0	0	0	10	30	k__Bacteria; p__Firmicutes; c__Clostridia; o__Clostridiales; f__Ruminococcaceae; g__Ruminococcus
OTU_1019	0	0	0	0	30	0	0	0	0	0	10	30	k__Bacteria; p__Deinococcus-Thermus; c__Deinococci; o__Deinococcales; f__Deinococcaceae; g__Deinococcus
OTU_1023	0	0	30	0	0	0	0	0	0	0	10	30	k__Bacteria; p__Firmicutes; c__Bacilli; o__Lactobacillales; f__Enterococcaceae; g__Enterococcus
OTU_195	11	0	0	0	0	0	11	0	0	7	30	29	k__Bacteria; p__Firmicutes; c__Clostridia; o__Clostridiales; f__Clostridiales_Incertae Sedis XI; g__Peptoniphilus
OTU_666	0	27	0	2	0	0	0	0	0	0	20	29	k__Bacteria; p__Firmicutes; c__Clostridia; o__Clostridiales; f__Ruminococcaceae; g__?
OTU_1026	0	19	0	0	0	0	10	0	0	0	20	29	k__Bacteria; p__Bacteroidetes; c__Bacteroidia; o__Bacteroidales; f__Prevotellaceae; g__?
OTU_190	29	0	0	0	0	0	0	0	0	0	10	29	k__Bacteria; p__Actinobacteria; c__Actinobacteria; o__Actinomycetales; f__Corynebacteriaceae; g__Corynebacterium
OTU_855	0	0	0	0	0	29	0	0	0	0	10	29	k__Bacteria; p__?; c__?; o__?; f__?; g__?
OTU_891	0	0	0	0	0	29	0	0	0	0	10	29	k__Bacteria; p__?; c__?; o__?; f__?; g__?
OTU_1034	0	29	0	0	0	0	0	0	0	0	10	29	k__Bacteria; p__Proteobacteria; c__Gammaproteobacteria; o__Pseudomonadales; f__Pseudomonadaceae; g__?
OTU_151	25	0	0	0	0	0	0	2	1	0	30	28	k__Bacteria; p__Proteobacteria; c__Gammaproteobacteria; o__Enterobacteriales; f__Enterobacteriaceae; g__?
OTU_778	0	0	0	26	0	0	1	1	0	0	30	28	k__Bacteria; p__?; c__?; o__?; f__?; g__?
OTU_513	17	0	0	0	6	0	0	0	0	5	30	28	k__Bacteria; p__Actinobacteria; c__Actinobacteria; o__Actinomycetales; f__Intrasporangiaceae; g__Janibacter
OTU_933	0	28	0	0	0	0	0	0	0	0	10	28	k__Bacteria; p__Actinobacteria; c__Actinobacteria; o__Actinomycetales; f__Corynebacteriaceae; g__Corynebacterium
OTU_950	0	0	28	0	0	0	0	0	0	0	10	28	k__Bacteria; p__Firmicutes; c__Clostridia; o__Clostridiales; f__Ruminococcaceae; g__Oscillibacter
OTU_993	0	28	0	0	0	0	0	0	0	0	10	28	k__Bacteria; p__Firmicutes; c__Clostridia; o__Clostridiales; f__Clostridiales_Incertae Sedis XI; g__?
OTU_939	0	0	28	0	0	0	0	0	0	0	10	28	k__Bacteria; p__Firmicutes; c__Clostridia; o__Clostridiales; f__Lachnospiraceae; g__?
OTU_880	28	0	0	0	0	0	0	0	0	0	10	28	k__Bacteria; p__Proteobacteria; c__Gammaproteobacteria; o__Pseudomonadales; f__Pseudomonadaceae; g__Pseudomonas
OTU_1028	0	0	28	0	0	0	0	0	0	0	10	28	k__Bacteria; p__Fusobacteria; c__Fusobacteriia; o__Fusobacteriales; f__Leptotrichiaceae; g__Leptotrichia
OTU_1067	0	0	28	0	0	0	0	0	0	0	10	28	k__Bacteria; p__Bacteroidetes; c__?; o__?; f__?; g__?
OTU_1070	0	0	28	0	0	0	0	0	0	0	10	28	k__Bacteria; p__Actinobacteria; c__Actinobacteria; o__Actinomycetales; f__Corynebacteriaceae; g__Corynebacterium
OTU_420	1	10	6	0	0	0	0	6	0	4	50	27	k__Bacteria; p__Firmicutes; c__Negativicutes; o__Selenomonadales; f__Veillonellaceae; g__Veillonella
OTU_919	0	17	1	0	1	0	8	0	0	0	40	27	k__Bacteria; p__?; c__?; o__?; f__?; g__?
OTU_804	0	0	1	25	0	0	0	1	0	0	30	27	k__Bacteria; p__?; c__?; o__?; f__?; g__?
OTU_178	0	0	0	0	1	0	0	0	0	26	20	27	k__Bacteria; p__Firmicutes; c__Erysipelotrichia; o__Erysipelotrichales; f__Erysipelotrichaceae; g__Clostridium XVIII
OTU_525	0	25	0	0	0	0	0	2	0	0	20	27	k__Bacteria; p__Proteobacteria; c__Alphaproteobacteria; o__Sphingomonadales; f__Sphingomonadaceae; g__Sphingomonas
OTU_683	2	0	0	0	0	0	25	0	0	0	20	27	k__Bacteria; p__Firmicutes; c__Clostridia; o__Clostridiales; f__Ruminococcaceae; g__?
OTU_963	26	0	0	0	0	0	0	0	1	0	20	27	k__Bacteria; p__Firmicutes; c__Clostridia; o__Clostridiales; f__Lachnospiraceae; g__Clostridium XlVb
OTU_942	0	26	0	0	0	0	0	0	1	0	20	27	k__Bacteria; p__?; c__?; o__?; f__?; g__?
OTU_334	27	0	0	0	0	0	0	0	0	0	10	27	k__Bacteria; p__Firmicutes; c__Clostridia; o__Clostridiales; f__Lachnospiraceae; g__Blautia
OTU_602	0	0	0	27	0	0	0	0	0	0	10	27	k__Bacteria; p__?; c__?; o__?; f__?; g__?
OTU_811	0	0	0	27	0	0	0	0	0	0	10	27	k__Bacteria; p__?; c__?; o__?; f__?; g__?
OTU_961	0	0	0	27	0	0	0	0	0	0	10	27	k__Bacteria; p__?; c__?; o__?; f__?; g__?
OTU_208	13	4	3	0	1	0	1	3	0	1	70	26	k__Bacteria; p__Bacteroidetes; c__Bacteroidia; o__Bacteroidales; f__Bacteroidaceae; g__Bacteroides
OTU_379	1	1	2	0	0	22	0	0	0	0	40	26	k__Bacteria; p__Firmicutes; c__Bacilli; o__Bacillales; f__Staphylococcaceae; g__Staphylococcus
OTU_731	4	4	0	0	1	0	17	0	0	0	40	26	k__Bacteria; p__?; c__?; o__?; f__?; g__?
OTU_72	0	0	0	0	0	0	0	4	21	1	30	26	k__Bacteria; p__Firmicutes; c__Clostridia; o__Clostridiales; f__Lachnospiraceae; g__?
OTU_821	0	5	0	0	1	0	20	0	0	0	30	26	k__Bacteria; p__?; c__?; o__?; f__?; g__?
OTU_836	0	4	0	0	11	0	11	0	0	0	30	26	k__Bacteria; p__?; c__?; o__?; f__?; g__?
OTU_1062	0	19	0	0	0	0	2	5	0	0	30	26	k__Bacteria; p__Firmicutes; c__Clostridia; o__Clostridiales; f__Ruminococcaceae; g__?
OTU_1112	0	14	12	0	0	0	0	0	0	0	20	26	k__Bacteria; p__Firmicutes; c__Clostridia; o__Clostridiales; f__Lachnospiraceae; g__?
OTU_273	26	0	0	0	0	0	0	0	0	0	10	26	k__Bacteria; p__?; c__?; o__?; f__?; g__?
OTU_726	0	0	26	0	0	0	0	0	0	0	10	26	k__Bacteria; p__Firmicutes; c__Clostridia; o__Clostridiales; f__Clostridiaceae 1; g__Proteiniclasticum
OTU_1097	26	0	0	0	0	0	0	0	0	0	10	26	k__Bacteria; p__Firmicutes; c__Clostridia; o__Clostridiales; f__?; g__?
OTU_1105	0	0	26	0	0	0	0	0	0	0	10	26	k__Bacteria; p__Firmicutes; c__Clostridia; o__Clostridiales; f__Clostridiales_Incertae Sedis XIII; g__Mogibacterium
OTU_868	0	4	0	0	2	0	18	1	0	0	40	25	k__Bacteria; p__?; c__?; o__?; f__?; g__?
OTU_684	0	0	0	23	0	0	0	1	0	1	30	25	k__Bacteria; p__?; c__?; o__?; f__?; g__?
OTU_938	0	0	2	21	0	0	2	0	0	0	30	25	k__Bacteria; p__?; c__?; o__?; f__?; g__?
OTU_1040	0	22	0	1	0	0	0	2	0	0	30	25	k__Bacteria; p__?; c__?; o__?; f__?; g__?
OTU_125	0	0	24	0	0	0	0	0	1	0	20	25	k__Bacteria; p__Firmicutes; c__Clostridia; o__Clostridiales; f__Ruminococcaceae; g__Oscillibacter
OTU_649	0	0	0	1	24	0	0	0	0	0	20	25	k__Bacteria; p__Actinobacteria; c__Actinobacteria; o__Actinomycetales; f__Corynebacteriaceae; g__Corynebacterium
OTU_964	0	0	0	0	0	0	0	4	0	21	20	25	k__Bacteria; p__Proteobacteria; c__Gammaproteobacteria; o__Pseudomonadales; f__Moraxellaceae; g__?
OTU_1116	0	0	25	0	0	0	0	0	0	0	10	25	k__Bacteria; p__Firmicutes; c__Clostridia; o__Clostridiales; f__Peptococcaceae 1; g__Peptococcus
OTU_1126	0	25	0	0	0	0	0	0	0	0	10	25	k__Bacteria; p__Bacteroidetes; c__Bacteroidia; o__Bacteroidales; f__?; g__?
OTU_1128	25	0	0	0	0	0	0	0	0	0	10	25	k__Archaea; p__Euryarchaeota; c__Methanobacteria; o__Methanobacteriales; f__Methanobacteriaceae; g__Methanosphaera
OTU_519	0	3	0	0	9	0	10	1	1	0	50	24	k__Bacteria; p__?; c__?; o__?; f__?; g__?
OTU_890	0	10	0	0	3	0	10	1	0	0	40	24	k__Bacteria; p__?; c__?; o__?; f__?; g__?
OTU_119	0	0	0	0	18	0	0	5	1	0	30	24	k__Bacteria; p__Firmicutes; c__Clostridia; o__Clostridiales; f__Clostridiaceae 1; g__Clostridium sensu stricto
OTU_732	0	0	0	0	5	0	17	2	0	0	30	24	k__Bacteria; p__?; c__?; o__?; f__?; g__?
OTU_1088	0	4	18	0	0	0	2	0	0	0	30	24	k__Bacteria; p__Firmicutes; c__?; o__?; f__?; g__?
OTU_859	0	0	4	20	0	0	0	0	0	0	20	24	k__Bacteria; p__?; c__?; o__?; f__?; g__?
OTU_1076	3	0	0	0	0	21	0	0	0	0	20	24	k__Bacteria; p__?; c__?; o__?; f__?; g__?
OTU_1139	3	0	0	0	0	21	0	0	0	0	20	24	k__Bacteria; p__?; c__?; o__?; f__?; g__?
OTU_171	0	0	0	0	0	0	0	0	0	24	10	24	k__Bacteria; p__Actinobacteria; c__Actinobacteria; o__Coriobacteriales; f__Coriobacteriaceae; g__Collinsella
OTU_1153	0	0	0	0	24	0	0	0	0	0	10	24	k__Bacteria; p__Firmicutes; c__Clostridia; o__Clostridiales; f__Ruminococcaceae; g__?
OTU_809	0	0	0	1	22	0	0	0	0	0	20	23	k__Bacteria; p__Proteobacteria; c__Gammaproteobacteria; o__Alteromonadales; f__Alteromonadaceae; g__Marinobacter
OTU_981	0	0	23	0	0	0	0	0	0	0	10	23	k__Bacteria; p__Proteobacteria; c__Gammaproteobacteria; o__Pseudomonadales; f__Pseudomonadaceae; g__Pseudomonas
OTU_1108	0	0	0	0	0	23	0	0	0	0	10	23	k__Bacteria; p__?; c__?; o__?; f__?; g__?
OTU_1175	0	0	23	0	0	0	0	0	0	0	10	23	k__Bacteria; p__Bacteroidetes; c__?; o__?; f__?; g__?
OTU_1176	23	0	0	0	0	0	0	0	0	0	10	23	k__Bacteria; p__Bacteroidetes; c__Sphingobacteriia; o__Sphingobacteriales; f__Sphingobacteriaceae; g__Sphingobacterium
OTU_1177	0	0	0	0	0	0	0	0	0	23	10	23	k__Bacteria; p__?; c__?; o__?; f__?; g__?
OTU_1189	23	0	0	0	0	0	0	0	0	0	10	23	k__Bacteria; p__Firmicutes; c__Clostridia; o__Clostridiales; f__Ruminococcaceae; g__Flavonifractor
OTU_941	0	4	0	0	5	0	13	0	0	0	30	22	k__Bacteria; p__?; c__?; o__?; f__?; g__?
OTU_1149	0	0	21	0	0	1	0	0	0	0	20	22	k__Bacteria; p__Proteobacteria; c__Gammaproteobacteria; o__Pseudomonadales; f__Moraxellaceae; g__Acinetobacter
OTU_1193	0	18	0	0	0	0	4	0	0	0	20	22	k__Bacteria; p__?; c__?; o__?; f__?; g__?
OTU_1160	0	8	0	0	0	0	0	0	0	14	20	22	k__Bacteria; p__Bacteroidetes; c__Flavobacteriia; o__Flavobacteriales; f__Flavobacteriaceae; g__Cloacibacterium
OTU_1220	9	0	13	0	0	0	0	0	0	0	20	22	k__Bacteria; p__Firmicutes; c__Clostridia; o__Clostridiales; f__Ruminococcaceae; g__?
OTU_549	0	22	0	0	0	0	0	0	0	0	10	22	k__Bacteria; p__Firmicutes; c__Clostridia; o__?; f__?; g__?
OTU_1164	22	0	0	0	0	0	0	0	0	0	10	22	k__Bacteria; p__Firmicutes; c__Clostridia; o__Clostridiales; f__?; g__?
OTU_1181	0	22	0	0	0	0	0	0	0	0	10	22	k__Bacteria; p__Firmicutes; c__Clostridia; o__Clostridiales; f__?; g__?
OTU_1210	0	0	22	0	0	0	0	0	0	0	10	22	k__Bacteria; p__Firmicutes; c__Clostridia; o__Clostridiales; f__Lachnospiraceae; g__?
OTU_1211	0	0	0	0	22	0	0	0	0	0	10	22	k__Bacteria; p__Bacteroidetes; c__Flavobacteriia; o__Flavobacteriales; f__Flavobacteriaceae; g__Flavobacterium
OTU_867	0	2	0	0	5	0	3	0	1	10	50	21	k__Bacteria; p__Proteobacteria; c__Betaproteobacteria; o__Burkholderiales; f__?; g__?
OTU_1094	0	3	0	0	5	0	12	1	0	0	40	21	k__Bacteria; p__?; c__?; o__?; f__?; g__?
OTU_846	0	1	0	0	2	0	18	0	0	0	30	21	k__Bacteria; p__?; c__?; o__?; f__?; g__?
OTU_1008	0	2	0	0	2	0	17	0	0	0	30	21	k__Bacteria; p__?; c__?; o__?; f__?; g__?
OTU_786	0	0	0	0	2	0	19	0	0	0	20	21	k__Bacteria; p__?; c__?; o__?; f__?; g__?
OTU_378	0	0	0	0	0	21	0	0	0	0	10	21	k__Bacteria; p__Firmicutes; c__Negativicutes; o__Selenomonadales; f__Veillonellaceae; g__Veillonella
OTU_983	0	0	0	21	0	0	0	0	0	0	10	21	k__Bacteria; p__?; c__?; o__?; f__?; g__?
OTU_1230	0	0	0	0	21	0	0	0	0	0	10	21	k__Bacteria; p__Firmicutes; c__Clostridia; o__Clostridiales; f__Ruminococcaceae; g__?
OTU_1252	0	0	0	0	0	0	21	0	0	0	10	21	k__Bacteria; p__Firmicutes; c__Clostridia; o__Clostridiales; f__Lachnospiraceae; g__?
OTU_428	1	10	3	0	0	0	1	5	0	0	50	20	k__Bacteria; p__Bacteroidetes; c__Bacteroidia; o__Bacteroidales; f__Porphyromonadaceae; g__Parabacteroides
OTU_475	0	0	0	0	2	11	4	1	0	2	50	20	k__Bacteria; p__?; c__?; o__?; f__?; g__?
OTU_823	10	6	1	3	0	0	0	0	0	0	40	20	k__Bacteria; p__?; c__?; o__?; f__?; g__?
OTU_907	0	1	0	0	7	0	11	1	0	0	40	20	k__Bacteria; p__?; c__?; o__?; f__?; g__?
OTU_1203	0	0	0	0	0	0	9	0	0	11	20	20	k__Bacteria; p__Candidatus Saccharibacteria; c__Saccharibacteria_genera_incertae_sedis; o__Saccharibacteria_genera_incertae_sedis; f__Saccharibacteria_genera_incertae_sedis; g__Saccharibacteria_genera_incertae_sedis
OTU_784	0	0	0	20	0	0	0	0	0	0	10	20	k__Bacteria; p__?; c__?; o__?; f__?; g__?
OTU_1269	20	0	0	0	0	0	0	0	0	0	10	20	k__Bacteria; p__Firmicutes; c__?; o__?; f__?; g__?
OTU_1282	0	0	0	0	0	0	20	0	0	0	10	20	k__Bacteria; p__Firmicutes; c__Clostridia; o__Clostridiales; f__?; g__?
OTU_241	1	0	0	0	0	14	2	2	0	0	40	19	k__Bacteria; p__Firmicutes; c__Bacilli; o__Lactobacillales; f__Streptococcaceae; g__Streptococcus
OTU_1004	11	1	0	0	1	0	6	0	0	0	40	19	k__Bacteria; p__?; c__?; o__?; f__?; g__?
OTU_233	0	0	0	1	0	1	17	0	0	0	30	19	k__Bacteria; p__Proteobacteria; c__Betaproteobacteria; o__Neisseriales; f__Neisseriaceae; g__Neisseria
OTU_340	0	0	8	1	0	10	0	0	0	0	30	19	k__Bacteria; p__Firmicutes; c__Bacilli; o__Lactobacillales; f__Carnobacteriaceae; g__?
OTU_1168	1	14	0	0	0	0	0	4	0	0	30	19	k__Bacteria; p__Bacteroidetes; c__Bacteroidia; o__Bacteroidales; f__Prevotellaceae; g__Alloprevotella
OTU_903	0	5	0	0	0	0	14	0	0	0	20	19	k__Bacteria; p__?; c__?; o__?; f__?; g__?
OTU_948	0	18	0	0	0	0	1	0	0	0	20	19	k__Bacteria; p__Bacteroidetes; c__Bacteroidia; o__Bacteroidales; f__Porphyromonadaceae; g__Porphyromonas
OTU_344	0	0	0	0	0	0	15	4	0	0	20	19	k__Bacteria; p__Firmicutes; c__Bacilli; o__Lactobacillales; f__Carnobacteriaceae; g__Atopostipes
OTU_398	0	19	0	0	0	0	0	0	0	0	10	19	k__Bacteria; p__Actinobacteria; c__Actinobacteria; o__Actinomycetales; f__?; g__?
OTU_895	0	0	0	19	0	0	0	0	0	0	10	19	k__Bacteria; p__?; c__?; o__?; f__?; g__?
OTU_1293	0	0	0	0	19	0	0	0	0	0	10	19	k__Bacteria; p__Firmicutes; c__Clostridia; o__Clostridiales; f__Clostridiaceae 1; g__Clostridium sensu stricto
OTU_643	0	1	1	0	0	15	0	1	0	0	40	18	k__Bacteria; p__?; c__?; o__?; f__?; g__?
OTU_924	0	5	0	0	0	0	11	0	0	2	30	18	k__Bacteria; p__?; c__?; o__?; f__?; g__?
OTU_346	0	0	0	0	0	17	0	0	0	1	20	18	k__Bacteria; p__Firmicutes; c__Negativicutes; o__Selenomonadales; f__Veillonellaceae; g__Veillonella
OTU_1059	0	0	0	0	4	0	14	0	0	0	20	18	k__Bacteria; p__?; c__?; o__?; f__?; g__?
OTU_1156	0	0	2	16	0	0	0	0	0	0	20	18	k__Bacteria; p__?; c__?; o__?; f__?; g__?
OTU_842	0	18	0	0	0	0	0	0	0	0	10	18	k__Bacteria; p__Bacteroidetes; c__Bacteroidia; o__Bacteroidales; f__Porphyromonadaceae; g__Porphyromonas
OTU_935	0	18	0	0	0	0	0	0	0	0	10	18	k__Bacteria; p__Bacteroidetes; c__Bacteroidia; o__Bacteroidales; f__Rikenellaceae; g__Alistipes
OTU_1183	0	0	0	18	0	0	0	0	0	0	10	18	k__Bacteria; p__?; c__?; o__?; f__?; g__?
OTU_1250	0	0	0	18	0	0	0	0	0	0	10	18	k__Bacteria; p__?; c__?; o__?; f__?; g__?
OTU_1290	0	0	18	0	0	0	0	0	0	0	10	18	k__Bacteria; p__Firmicutes; c__?; o__?; f__?; g__?
OTU_1298	0	0	0	0	0	0	0	0	0	18	10	18	k__Bacteria; p__Bacteroidetes; c__Sphingobacteriia; o__Sphingobacteriales; f__Chitinophagaceae; g__?
OTU_1338	0	0	18	0	0	0	0	0	0	0	10	18	k__Bacteria; p__Firmicutes; c__Clostridia; o__Clostridiales; f__Ruminococcaceae; g__?
OTU_1339	0	0	0	0	0	0	0	0	0	18	10	18	k__Bacteria; p__Bacteroidetes; c__?; o__?; f__?; g__?
OTU_1344	18	0	0	0	0	0	0	0	0	0	10	18	k__Bacteria; p__Firmicutes; c__Bacilli; o__Lactobacillales; f__Lactobacillaceae; g__Lactobacillus
OTU_807	0	2	0	0	1	0	14	0	0	0	30	17	k__Bacteria; p__?; c__?; o__?; f__?; g__?
OTU_929	0	5	0	0	0	0	11	1	0	0	30	17	k__Bacteria; p__?; c__?; o__?; f__?; g__?
OTU_1245	4	2	0	0	0	0	11	0	0	0	30	17	k__Bacteria; p__?; c__?; o__?; f__?; g__?
OTU_286	0	0	11	0	0	0	0	6	0	0	20	17	k__Bacteria; p__Firmicutes; c__Negativicutes; o__Selenomonadales; f__Veillonellaceae; g__Veillonella
OTU_161	0	0	12	0	0	0	5	0	0	0	20	17	k__Bacteria; p__Firmicutes; c__Clostridia; o__Clostridiales; f__Lachnospiraceae; g__?
OTU_1029	0	0	0	0	2	0	15	0	0	0	20	17	k__Bacteria; p__?; c__?; o__?; f__?; g__?
OTU_1046	0	1	0	0	0	0	16	0	0	0	20	17	k__Bacteria; p__?; c__?; o__?; f__?; g__?
OTU_1381	7	10	0	0	0	0	0	0	0	0	20	17	k__Bacteria; p__Actinobacteria; c__Actinobacteria; o__Actinomycetales; f__Nocardiaceae; g__Gordonia
OTU_1352	0	0	17	0	0	0	0	0	0	0	10	17	k__Bacteria; p__Firmicutes; c__Clostridia; o__Clostridiales; f__Lachnospiraceae; g__?
OTU_787	0	1	0	0	5	0	10	0	0	0	30	16	k__Bacteria; p__?; c__?; o__?; f__?; g__?
OTU_462	0	14	0	0	0	0	0	2	0	0	20	16	k__Bacteria; p__?; c__?; o__?; f__?; g__?
OTU_395	0	0	0	0	0	15	1	0	0	0	20	16	k__Bacteria; p__Firmicutes; c__Bacilli; o__?; f__?; g__?
OTU_877	1	0	0	15	0	0	0	0	0	0	20	16	k__Bacteria; p__?; c__?; o__?; f__?; g__?
OTU_1161	0	0	0	0	5	0	11	0	0	0	20	16	k__Bacteria; p__?; c__?; o__?; f__?; g__?
OTU_1232	10	0	0	0	0	0	0	0	0	6	20	16	k__Bacteria; p__?; c__?; o__?; f__?; g__?
OTU_954	0	0	0	16	0	0	0	0	0	0	10	16	k__Bacteria; p__?; c__?; o__?; f__?; g__?
OTU_1251	0	0	0	0	0	16	0	0	0	0	10	16	k__Bacteria; p__Firmicutes; c__Bacilli; o__Lactobacillales; f__Lactobacillaceae; g__Lactobacillus
OTU_1212	0	0	0	0	0	16	0	0	0	0	10	16	k__Bacteria; p__?; c__?; o__?; f__?; g__?
OTU_1166	0	16	0	0	0	0	0	0	0	0	10	16	k__Bacteria; p__Proteobacteria; c__Alphaproteobacteria; o__Rhizobiales; f__Phyllobacteriaceae; g__Phyllobacterium
OTU_1382	0	0	0	16	0	0	0	0	0	0	10	16	k__Bacteria; p__?; c__?; o__?; f__?; g__?
OTU_1387	0	0	0	0	0	0	0	0	0	16	10	16	k__Bacteria; p__?; c__?; o__?; f__?; g__?
OTU_1392	0	0	0	0	0	0	16	0	0	0	10	16	k__Bacteria; p__Firmicutes; c__Clostridia; o__Clostridiales; f__?; g__?
OTU_1404	16	0	0	0	0	0	0	0	0	0	10	16	k__Bacteria; p__?; c__?; o__?; f__?; g__?
OTU_1430	0	16	0	0	0	0	0	0	0	0	10	16	k__Bacteria; p__?; c__?; o__?; f__?; g__?
OTU_1431	0	0	0	0	0	0	0	0	0	16	10	16	k__Bacteria; p__Proteobacteria; c__Gammaproteobacteria; o__Xanthomonadales; f__Xanthomonadaceae; g__?
OTU_139	0	12	1	0	0	0	0	0	1	1	40	15	k__Bacteria; p__Firmicutes; c__Clostridia; o__Clostridiales; f__Lachnospiraceae; g__?
OTU_568	0	10	1	0	0	0	0	4	0	0	30	15	k__Bacteria; p__?; c__?; o__?; f__?; g__?
OTU_1103	0	4	0	0	1	0	10	0	0	0	30	15	k__Bacteria; p__?; c__?; o__?; f__?; g__?
OTU_154	0	0	0	0	0	0	0	0	1	14	20	15	k__Bacteria; p__Firmicutes; c__Bacilli; o__Lactobacillales; f__Streptococcaceae; g__Lactococcus
OTU_834	1	0	0	0	0	14	0	0	0	0	20	15	k__Bacteria; p__?; c__?; o__?; f__?; g__?
OTU_765	0	0	0	15	0	0	0	0	0	0	10	15	k__Bacteria; p__?; c__?; o__?; f__?; g__?
OTU_1080	0	0	0	15	0	0	0	0	0	0	10	15	k__Bacteria; p__?; c__?; o__?; f__?; g__?
OTU_888	0	0	0	15	0	0	0	0	0	0	10	15	k__Bacteria; p__?; c__?; o__?; f__?; g__?
OTU_1424	0	0	0	0	0	0	15	0	0	0	10	15	k__Bacteria; p__?; c__?; o__?; f__?; g__?
OTU_1439	0	0	0	0	15	0	0	0	0	0	10	15	k__Bacteria; p__Firmicutes; c__Bacilli; o__Bacillales; f__Paenibacillaceae 1; g__Cohnella
OTU_1469	0	15	0	0	0	0	0	0	0	0	10	15	k__Bacteria; p__?; c__?; o__?; f__?; g__?
OTU_1482	0	0	0	0	0	15	0	0	0	0	10	15	k__Bacteria; p__?; c__?; o__?; f__?; g__?
OTU_1489	0	0	0	0	0	0	15	0	0	0	10	15	k__Bacteria; p__Firmicutes; c__Bacilli; o__Bacillales; f__Staphylococcaceae; g__?
OTU_422	0	2	11	0	0	0	0	1	0	0	30	14	k__Bacteria; p__Bacteroidetes; c__Bacteroidia; o__Bacteroidales; f__Rikenellaceae; g__Alistipes
OTU_984	0	0	0	0	4	0	10	0	0	0	20	14	k__Bacteria; p__?; c__?; o__?; f__?; g__?
OTU_757	0	11	0	0	0	0	3	0	0	0	20	14	k__Bacteria; p__Actinobacteria; c__Actinobacteria; o__Actinomycetales; f__Micrococcaceae; g__Kocuria
OTU_1145	0	0	0	0	2	0	12	0	0	0	20	14	k__Bacteria; p__?; c__?; o__?; f__?; g__?
OTU_1504	0	0	0	0	13	0	1	0	0	0	20	14	k__Bacteria; p__?; c__?; o__?; f__?; g__?
OTU_386	0	0	0	0	0	14	0	0	0	0	10	14	k__Bacteria; p__Proteobacteria; c__Gammaproteobacteria; o__Pasteurellales; f__Pasteurellaceae; g__?
OTU_724	0	0	0	0	14	0	0	0	0	0	10	14	k__Bacteria; p__Firmicutes; c__Bacilli; o__Lactobacillales; f__Enterococcaceae; g__?
OTU_1018	0	0	0	0	0	14	0	0	0	0	10	14	k__Bacteria; p__Proteobacteria; c__Gammaproteobacteria; o__Enterobacteriales; f__Enterobacteriaceae; g__Proteus
OTU_1294	0	0	0	14	0	0	0	0	0	0	10	14	k__Bacteria; p__?; c__?; o__?; f__?; g__?
OTU_1316	0	0	0	0	0	14	0	0	0	0	10	14	k__Bacteria; p__?; c__?; o__?; f__?; g__?
OTU_1394	0	0	0	0	0	0	14	0	0	0	10	14	k__Bacteria; p__?; c__?; o__?; f__?; g__?
OTU_1492	0	0	0	0	0	0	14	0	0	0	10	14	k__Bacteria; p__Bacteroidetes; c__Flavobacteriia; o__Flavobacteriales; f__Flavobacteriaceae; g__Gelidibacter
OTU_1502	14	0	0	0	0	0	0	0	0	0	10	14	k__Bacteria; p__Acidobacteria; c__Acidobacteria_Gp3; o__Gp3; f__Gp3; g__Gp3
OTU_1509	0	14	0	0	0	0	0	0	0	0	10	14	k__Bacteria; p__Firmicutes; c__Clostridia; o__Clostridiales; f__?; g__?
OTU_1520	0	0	0	0	14	0	0	0	0	0	10	14	k__Bacteria; p__Firmicutes; c__?; o__?; f__?; g__?
OTU_1538	0	14	0	0	0	0	0	0	0	0	10	14	k__Bacteria; p__Bacteroidetes; c__Bacteroidia; o__Bacteroidales; f__Bacteroidaceae; g__Bacteroides
OTU_1540	0	0	0	0	14	0	0	0	0	0	10	14	k__Bacteria; p__?; c__?; o__?; f__?; g__?
OTU_1552	0	0	0	0	14	0	0	0	0	0	10	14	k__Bacteria; p__?; c__?; o__?; f__?; g__?
OTU_1556	0	0	14	0	0	0	0	0	0	0	10	14	k__Bacteria; p__?; c__?; o__?; f__?; g__?
OTU_1475	0	0	0	10	0	0	2	1	0	0	30	13	k__Bacteria; p__?; c__?; o__?; f__?; g__?
OTU_196	0	1	0	0	0	0	0	0	12	0	20	13	k__Bacteria; p__Bacteroidetes; c__Bacteroidia; o__Bacteroidales; f__Porphyromonadaceae; g__Parabacteroides
OTU_1060	0	1	0	0	0	0	12	0	0	0	20	13	k__Bacteria; p__?; c__?; o__?; f__?; g__?
OTU_1468	0	0	0	0	2	0	11	0	0	0	20	13	k__Bacteria; p__?; c__?; o__?; f__?; g__?
OTU_1576	0	10	0	0	0	0	3	0	0	0	20	13	k__Bacteria; p__Firmicutes; c__Clostridia; o__Clostridiales; f__Lachnospiraceae; g__?
OTU_204	0	0	0	0	0	0	13	0	0	0	10	13	k__Bacteria; p__Firmicutes; c__Clostridia; o__Clostridiales; f__Ruminococcaceae; g__?
OTU_315	0	0	0	0	0	0	0	0	0	13	10	13	k__Bacteria; p__Firmicutes; c__Clostridia; o__Clostridiales; f__Ruminococcaceae; g__Anaerotruncus
OTU_294	0	0	0	0	0	13	0	0	0	0	10	13	k__Bacteria; p__Firmicutes; c__Bacilli; o__Lactobacillales; f__Enterococcaceae; g__Enterococcus
OTU_528	0	0	0	0	0	0	0	0	13	0	10	13	k__Bacteria; p__Tenericutes; c__Mollicutes; o__?; f__?; g__?
OTU_1155	0	0	0	0	0	0	13	0	0	0	10	13	k__Bacteria; p__?; c__?; o__?; f__?; g__?
OTU_1216	0	0	0	0	0	0	13	0	0	0	10	13	k__Bacteria; p__?; c__?; o__?; f__?; g__?
OTU_1236	0	0	0	0	0	0	13	0	0	0	10	13	k__Bacteria; p__?; c__?; o__?; f__?; g__?
OTU_1310	0	0	0	0	0	0	13	0	0	0	10	13	k__Bacteria; p__?; c__?; o__?; f__?; g__?
OTU_1301	0	0	0	13	0	0	0	0	0	0	10	13	k__Bacteria; p__?; c__?; o__?; f__?; g__?
OTU_1451	0	13	0	0	0	0	0	0	0	0	10	13	k__Bacteria; p__?; c__?; o__?; f__?; g__?
OTU_1457	0	0	13	0	0	0	0	0	0	0	10	13	k__Bacteria; p__Actinobacteria; c__Actinobacteria; o__Actinomycetales; f__Actinomycetaceae; g__Actinomyces
OTU_1460	0	0	0	0	0	0	13	0	0	0	10	13	k__Bacteria; p__?; c__?; o__?; f__?; g__?
OTU_1525	0	0	0	0	0	13	0	0	0	0	10	13	k__Bacteria; p__?; c__?; o__?; f__?; g__?
OTU_1529	0	0	0	0	0	13	0	0	0	0	10	13	k__Bacteria; p__?; c__?; o__?; f__?; g__?
OTU_1565	13	0	0	0	0	0	0	0	0	0	10	13	k__Bacteria; p__Firmicutes; c__Clostridia; o__Clostridiales; f__Lachnospiraceae; g__?
OTU_1567	0	0	0	0	13	0	0	0	0	0	10	13	k__Bacteria; p__Proteobacteria; c__Gammaproteobacteria; o__Alteromonadales; f__Pseudoalteromonadaceae; g__Pseudoalteromonas
OTU_1579	0	13	0	0	0	0	0	0	0	0	10	13	k__Bacteria; p__Firmicutes; c__Clostridia; o__Clostridiales; f__?; g__?
OTU_1580	0	0	0	0	13	0	0	0	0	0	10	13	k__Bacteria; p__Firmicutes; c__Bacilli; o__Bacillales; f__Planococcaceae; g__Ureibacillus
OTU_1581	13	0	0	0	0	0	0	0	0	0	10	13	k__Bacteria; p__Proteobacteria; c__Gammaproteobacteria; o__Pseudomonadales; f__Pseudomonadaceae; g__?
OTU_1272	0	0	0	11	0	0	0	0	0	1	20	12	k__Bacteria; p__?; c__?; o__?; f__?; g__?
OTU_432	0	0	0	0	0	0	0	0	12	0	10	12	k__Bacteria; p__Actinobacteria; c__Actinobacteria; o__Bifidobacteriales; f__Bifidobacteriaceae; g__Scardovia
OTU_1305	0	12	0	0	0	0	0	0	0	0	10	12	k__Bacteria; p__Bacteroidetes; c__Bacteroidia; o__Bacteroidales; f__Porphyromonadaceae; g__?
OTU_1426	0	0	0	0	0	0	12	0	0	0	10	12	k__Bacteria; p__?; c__?; o__?; f__?; g__?
OTU_1454	0	0	0	12	0	0	0	0	0	0	10	12	k__Bacteria; p__?; c__?; o__?; f__?; g__?
OTU_1215	0	0	0	0	0	0	12	0	0	0	10	12	k__Bacteria; p__Actinobacteria; c__Actinobacteria; o__Coriobacteriales; f__Coriobacteriaceae; g__?
OTU_1600	12	0	0	0	0	0	0	0	0	0	10	12	k__Bacteria; p__Firmicutes; c__Bacilli; o__Lactobacillales; f__Lactobacillaceae; g__Lactobacillus
OTU_1628	0	0	0	0	0	0	12	0	0	0	10	12	k__Bacteria; p__?; c__?; o__?; f__?; g__?
OTU_1633	0	0	0	12	0	0	0	0	0	0	10	12	k__Bacteria; p__?; c__?; o__?; f__?; g__?
OTU_1635	12	0	0	0	0	0	0	0	0	0	10	12	k__Bacteria; p__Proteobacteria; c__Betaproteobacteria; o__Burkholderiales; f__Oxalobacteraceae; g__?
OTU_112	0	0	0	0	0	0	0	10	0	1	20	11	k__Bacteria; p__Firmicutes; c__Clostridia; o__Clostridiales; f__Ruminococcaceae; g__Ruminococcus
OTU_1159	0	0	0	0	1	0	10	0	0	0	20	11	k__Bacteria; p__?; c__?; o__?; f__?; g__?
OTU_1461	0	1	0	0	0	0	10	0	0	0	20	11	k__Bacteria; p__?; c__?; o__?; f__?; g__?
OTU_1547	0	0	0	0	1	0	10	0	0	0	20	11	k__Bacteria; p__?; c__?; o__?; f__?; g__?
OTU_133	0	11	0	0	0	0	0	0	0	0	10	11	k__Bacteria; p__Firmicutes; c__Clostridia; o__Clostridiales; f__Lachnospiraceae; g__Clostridium XlVa
OTU_542	0	0	0	0	0	11	0	0	0	0	10	11	k__Bacteria; p__Proteobacteria; c__Gammaproteobacteria; o__Enterobacteriales; f__Enterobacteriaceae; g__Proteus
OTU_1235	0	0	0	0	0	11	0	0	0	0	10	11	k__Bacteria; p__?; c__?; o__?; f__?; g__?
OTU_1258	0	0	0	11	0	0	0	0	0	0	10	11	k__Bacteria; p__?; c__?; o__?; f__?; g__?
OTU_915	11	0	0	0	0	0	0	0	0	0	10	11	k__Bacteria; p__Firmicutes; c__Bacilli; o__Lactobacillales; f__Lactobacillaceae; g__Lactobacillus
OTU_1320	0	0	0	0	0	0	0	0	0	11	10	11	k__Bacteria; p__Proteobacteria; c__Gammaproteobacteria; o__Pseudomonadales; f__Pseudomonadaceae; g__Pseudomonas
OTU_1340	0	0	0	0	0	0	11	0	0	0	10	11	k__Bacteria; p__?; c__?; o__?; f__?; g__?
OTU_1330	0	0	0	0	0	0	11	0	0	0	10	11	k__Bacteria; p__?; c__?; o__?; f__?; g__?
OTU_1551	0	0	0	0	11	0	0	0	0	0	10	11	k__Bacteria; p__Bacteroidetes; c__?; o__?; f__?; g__?
OTU_1700	0	11	0	0	0	0	0	0	0	0	10	11	k__Bacteria; p__Actinobacteria; c__Actinobacteria; o__Coriobacteriales; f__Coriobacteriaceae; g__Olsenella
OTU_1704	0	11	0	0	0	0	0	0	0	0	10	11	k__Bacteria; p__Firmicutes; c__Clostridia; o__Clostridiales; f__Ruminococcaceae; g__?
OTU_1708	0	0	0	0	0	0	11	0	0	0	10	11	k__Bacteria; p__?; c__?; o__?; f__?; g__?
OTU_1725	0	0	11	0	0	0	0	0	0	0	10	11	k__Bacteria; p__Firmicutes; c__Erysipelotrichia; o__Erysipelotrichales; f__Erysipelotrichaceae; g__Erysipelothrix
OTU_1743	0	0	0	0	0	0	0	0	0	11	10	11	k__Bacteria; p__Bacteroidetes; c__?; o__?; f__?; g__?
OTU_1753	0	0	11	0	0	0	0	0	0	0	10	11	k__Bacteria; p__?; c__?; o__?; f__?; g__?
OTU_150	0	10	0	0	0	0	0	0	0	0	10	10	k__Bacteria; p__Firmicutes; c__Erysipelotrichia; o__Erysipelotrichales; f__Erysipelotrichaceae; g__Clostridium XVIII
OTU_288	0	0	0	0	10	0	0	0	0	0	10	10	k__Bacteria; p__Firmicutes; c__Clostridia; o__Clostridiales; f__Lachnospiraceae; g__Clostridium XlVb
OTU_487	10	0	0	0	0	0	0	0	0	0	10	10	k__Bacteria; p__Firmicutes; c__Clostridia; o__Clostridiales; f__?; g__?
OTU_1048	0	0	0	0	0	0	10	0	0	0	10	10	k__Bacteria; p__?; c__?; o__?; f__?; g__?
OTU_802	0	0	0	0	0	10	0	0	0	0	10	10	k__Bacteria; p__?; c__?; o__?; f__?; g__?
OTU_1287	0	0	0	0	0	10	0	0	0	0	10	10	k__Bacteria; p__?; c__?; o__?; f__?; g__?
OTU_1141	0	0	0	10	0	0	0	0	0	0	10	10	k__Bacteria; p__?; c__?; o__?; f__?; g__?
OTU_1317	0	0	0	0	0	0	10	0	0	0	10	10	k__Bacteria; p__?; c__?; o__?; f__?; g__?
OTU_1113	0	0	0	10	0	0	0	0	0	0	10	10	k__Bacteria; p__?; c__?; o__?; f__?; g__?
OTU_1496	0	0	10	0	0	0	0	0	0	0	10	10	k__Bacteria; p__?; c__?; o__?; f__?; g__?
OTU_522	0	0	0	0	0	0	0	0	0	10	10	10	k__Bacteria; p__Actinobacteria; c__Actinobacteria; o__Actinomycetales; f__Actinomycetaceae; g__Actinomyces
OTU_1689	0	0	0	0	10	0	0	0	0	0	10	10	k__Bacteria; p__?; c__?; o__?; f__?; g__?
OTU_1690	0	0	0	0	0	10	0	0	0	0	10	10	k__Bacteria; p__?; c__?; o__?; f__?; g__?
OTU_1691	0	0	0	10	0	0	0	0	0	0	10	10	k__Bacteria; p__?; c__?; o__?; f__?; g__?
OTU_1759	0	0	0	0	0	0	10	0	0	0	10	10	k__Bacteria; p__Firmicutes; c__Bacilli; o__Lactobacillales; f__Carnobacteriaceae; g__?
OTU_1769	0	0	0	0	0	0	0	0	0	10	10	10	k__Bacteria; p__Bacteroidetes; c__Sphingobacteriia; o__Sphingobacteriales; f__Chitinophagaceae; g__Terrimonas
OTU_1783	0	10	0	0	0	0	0	0	0	0	10	10	k__Bacteria; p__Firmicutes; c__Clostridia; o__Clostridiales; f__?; g__?
OTU_1818	0	0	0	0	0	0	10	0	0	0	10	10	k__Bacteria; p__Firmicutes; c__Clostridia; o__?; f__?; g__?
OTU_1819	10	0	0	0	0	0	0	0	0	0	10	10	k__Bacteria; p__Proteobacteria; c__Alphaproteobacteria; o__Rhizobiales; f__Phyllobacteriaceae; g__Pseudaminobacter
OTU_1822	0	0	0	0	0	10	0	0	0	0	10	10	k__Bacteria; p__?; c__?; o__?; f__?; g__?
OTU_1834	0	0	0	0	0	0	0	0	0	10	10	10	k__Bacteria; p__Proteobacteria; c__Alphaproteobacteria; o__Rhodobacterales; f__Rhodobacteraceae; g__Rubellimicrobium
OTU_1837	0	0	10	0	0	0	0	0	0	0	10	10	k__Bacteria; p__Firmicutes; c__Bacilli; o__Bacillales; f__Paenibacillaceae 1; g__Paenibacillus
OTU_1844	0	0	0	0	0	0	0	0	0	10	10	10	k__Bacteria; p__Actinobacteria; c__Actinobacteria; o__Acidimicrobiales; f__?; g__?
Total read counts	102639	94254	146754	224652	18372	249572	79682	66644	16073	69044		1067686
