# Supplementary material for: Colonization and Succession within the Human Gut Microbiome by Archaea, Bacteria, and Microeukaryotes during the First Year of Life
Source: Front Microbiol. 2017 May 2;8:738. doi: 10.3389/fmicb.2017.00738 (PMC5411419; doi:10.3389/fmicb.2017.00738)
Supplement: Supplementary File 5 — Sequencing reads obtained from the 18S rRNA gene amplicon sequencing data at OTU level in meconium samples. [file DataSheet5.XLSX]

## Sheet: meconium.2_filter.sort_taxa.csv
Infant	VD5	VD6	VD7	VD8	CS1	CS2	CS4	CS5	CS6
Approximate age (days)	day 1	day 1	day 1	day 1	day 1	day 1	day 1	day 1	day 1	Presence in samples (%)	Read counts	Taxonomy
OTU_461	0	0	0	0	2	15	4	8	2197	55.5556	2226	Eukaryota; Opisthokonta; Fungi; Ascomycota; Saccharomycotina; Saccharomycetales; Saccharomyces;
OTU_635	0	0	0	0	1	6	3	3	1513	55.5556	1526	Eukaryota; Opisthokonta; Fungi; Ascomycota; Saccharomycotina; Saccharomycetales; Saccharomyces;
OTU_578	116	95	1174	0	5	0	0	0	0	44.4444	1390	Eukaryota; Opisthokonta; Fungi; Ascomycota; Pezizomycotina; Dothideomycetes;
OTU_34491	576	1	0	9	0	67	19	1	6	77.7778	679	Eukaryota; Opisthokonta; Fungi; Basidiomycota; Ustilaginomycotina; Exobasidiomycetes; Exobasidiomycetes; Exobasidiomycetes sp.;
OTU_1091	47	37	524	0	2	0	0	0	0	44.4444	610	Eukaryota; Opisthokonta; Fungi; Ascomycota; Pezizomycotina; Dothideomycetes;
OTU_2622	1	314	0	1	9	0	0	0	0	44.4444	325	Eukaryota; Opisthokonta; Fungi; Ascomycota; Pezizomycotina; Dothideomycetes;
OTU_5030	0	317	0	0	0	0	0	0	0	11.1111	317	Eukaryota; Opisthokonta; Fungi; Ascomycota; Saccharomycotina; Saccharomycetales; Candida;
OTU_13923	278	0	0	0	0	29	6	0	4	44.4444	317	Eukaryota; Opisthokonta; Fungi; Basidiomycota; Ustilaginomycotina; Exobasidiomycetes; Exobasidiomycetes; Exobasidiomycetes sp.;
OTU_3367	289	0	0	0	0	24	0	0	0	22.2222	313	Eukaryota; Opisthokonta; Fungi; Basidiomycota; Agaricomycotina; Tremellomycetes;
OTU_63259	0	139	153	6	0	1	0	0	0	44.4444	299	Eukaryota; Opisthokonta; Fungi; Ascomycota; Pezizomycotina;
OTU_4813	0	0	0	0	236	0	0	0	0	11.1111	236	Eukaryota; Stramenopiles; Stramenopiles; Oomycota; Oomycota; Peronosporales; Phytophthora;
OTU_3232	0	170	0	0	5	0	0	0	0	22.2222	175	Eukaryota; Opisthokonta; Fungi; Ascomycota; Pezizomycotina; Dothideomycetes;
OTU_4926	78	0	0	0	0	25	15	43	0	44.4444	161	Eukaryota; Opisthokonta; Fungi; Basidiomycota; Pucciniomycotina; Microbotryomycetes;
OTU_53350	0	74	82	1	0	0	0	0	0	33.3333	157	Eukaryota; Opisthokonta; Fungi; Ascomycota; Pezizomycotina;
OTU_1990	151	0	0	0	0	0	0	0	0	11.1111	151	Eukaryota; Opisthokonta; Fungi; Ascomycota; Saccharomycotina; Saccharomycetales;
OTU_4351	0	140	0	0	0	0	6	0	0	22.2222	146	Eukaryota; Stramenopiles; Stramenopiles; Opalinata; Opalinata; Blastocystis-Group; Blastocystis;
OTU_6637	144	0	0	0	0	0	0	0	0	11.1111	144	Unclassified;
OTU_6311	0	0	0	141	0	0	0	0	0	11.1111	141	Eukaryota; Opisthokonta; Fungi; Basidiomycota; Agaricomycotina; Tremellomycetes;
OTU_6489	129	0	0	0	0	11	0	0	0	22.2222	140	Eukaryota; Opisthokonta; Fungi; Basidiomycota; Agaricomycotina; Tremellomycetes;
OTU_9155	0	110	0	0	0	0	0	0	0	11.1111	110	Eukaryota; Opisthokonta; Fungi; Ascomycota; Saccharomycotina; Saccharomycetales; Candida; Candida sp.;
OTU_3460	84	0	0	0	0	0	0	0	0	11.1111	84	Eukaryota; Opisthokonta; Fungi; Ascomycota; Saccharomycotina; Saccharomycetales;
OTU_7320	0	64	0	0	0	0	10	0	0	22.2222	74	Eukaryota; Stramenopiles; Stramenopiles; Opalinata; Opalinata; Blastocystis-Group; Blastocystis;
OTU_9	0	0	0	0	0	0	0	0	69	11.1111	69	Eukaryota; Excavata; Metamonada; Parabasalia; Dientamoebinae; Dientamoebinae; Dientamoeba; Dientamoeba fragilis;
OTU_28	0	0	0	0	1	0	0	0	67	22.2222	68	Eukaryota; Opisthokonta; Fungi; Ascomycota; Saccharomycotina; Saccharomycetales;
OTU_6667	32	0	0	0	0	5	5	23	0	44.4444	65	Eukaryota; Opisthokonta; Fungi; Basidiomycota; Pucciniomycotina; Microbotryomycetes;
OTU_7521	0	60	0	0	0	0	1	0	0	22.2222	61	Eukaryota; Stramenopiles; Stramenopiles; Opalinata; Opalinata; Blastocystis-Group; Blastocystis;
OTU_16	0	0	0	0	0	0	0	0	58	11.1111	58	Eukaryota; Excavata; Metamonada; Parabasalia; Dientamoebinae; Dientamoebinae; Dientamoeba; Dientamoeba fragilis;
OTU_9642	0	0	0	58	0	0	0	0	0	11.1111	58	Eukaryota; Opisthokonta; Fungi; Basidiomycota; Agaricomycotina; Tremellomycetes;
OTU_413	0	26	0	2	0	0	6	0	19	44.4444	53	Unclassified;
OTU_1425	48	0	0	0	0	0	0	0	0	11.1111	48	Eukaryota; Opisthokonta; Fungi; Basidiomycota; Pucciniomycotina; Microbotryomycetes; Rhodotorula; Rhodotorula mucilaginosa;
OTU_49	0	0	0	0	0	0	0	0	47	11.1111	47	Eukaryota; Opisthokonta; Fungi; Ascomycota; Saccharomycotina; Saccharomycetales;
OTU_13316	0	33	0	0	0	0	4	0	0	22.2222	37	Eukaryota; Stramenopiles; Stramenopiles; Opalinata; Opalinata; Blastocystis-Group; Blastocystis;
OTU_6845	0	29	1	0	0	0	0	0	0	22.2222	30	Unclassified;
OTU_621	0	6	0	1	0	1	3	0	18	55.5556	29	Unclassified;
OTU_1889	17	0	0	0	0	0	0	0	0	11.1111	17	Eukaryota; Opisthokonta; Fungi; Basidiomycota; Pucciniomycotina; Microbotryomycetes; Rhodotorula; Rhodotorula mucilaginosa;
OTU_9024	0	12	0	0	0	0	0	0	0	11.1111	12	Eukaryota; Opisthokonta; Fungi; Basidiomycota; Agaricomycotina; Tremellomycetes;
OTU_38015	0	0	0	0	12	0	0	0	0	11.1111	12	Eukaryota; Opisthokonta; Fungi; Entomophthoromycota; Entomophthoromycotina; Entomophthorales; Pandora; Pandora neoaphidis;
Total read counts	1990	1627	1934	219	273	184	82	78	3998		10797
