# Supplementary material for: Colonization and Succession within the Human Gut Microbiome by Archaea, Bacteria, and Microeukaryotes during the First Year of Life
Source: Front Microbiol. 2017 May 2;8:738. doi: 10.3389/fmicb.2017.00738 (PMC5411419; doi:10.3389/fmicb.2017.00738)
Supplement: Supplementary File 7 — List of OTUs with significantly different relative abundances between Clusters III and IV. [file DataSheet7.XLSX]

## Sheet: Sheet1
Differentially abundant taxa between Cluster III and Cluster IV obtained by Wilcoxon rank sum test
OTU	adjusted P-value	Taxonomy	More abundant in Cluster:
OTU_636	5.93865e-10	Eukaryota;	IV
OTU_277	5.93865e-10	Eukaryota;	IV
OTU_41067	1.06045e-07	Eukaryota;	IV
OTU_8916	6.76906e-06	Eukaryota;	IV
OTU_6623	0.0133905	Eukaryota;	IV
OTU_12968	0.0133905	Eukaryota;	IV
OTU_6289	0.0262768	Eukaryota;Opisthokonta;Fungi;Ascomycota;Saccharomycotina;Saccharomycetales;Candida;	IV
OTU_4777	0.0262768	Eukaryota;Opisthokonta;Fungi;Ascomycota;Saccharomycotina;Saccharomycetales;Candida;	IV
