# Supplementary material for: Colonization and Succession within the Human Gut Microbiome by Archaea, Bacteria, and Microeukaryotes during the First Year of Life
Source: Front Microbiol. 2017 May 2;8:738. doi: 10.3389/fmicb.2017.00738 (PMC5411419; doi:10.3389/fmicb.2017.00738)
Supplement: Supplementary File 8 — List of OTUs resulting from the differential analysis (DESeq2) that were significantly differentially abundant across all collection time points and comparing VD and CSD infants. [file DataSheet8.XLSX]

## Sheet: Sheet1
OTUs	Taxonomy	baseMean	log2Fold Change	p-value	Adjusted p-value	Reads total SUM	Reads VD SUM	Reads CSD SUM
OTU_51	k__Bacteria; p__Bacteroidetes; c__Bacteroidia; o__Bacteroidales; f__Porphyromonadaceae; g__Parabacteroides	306.687	-2.72152	3.97849e-09	1.79529e-07	43450	43102	348
OTU_3	k__Bacteria; p__Bacteroidetes; c__Bacteroidia; o__Bacteroidales; f__Bacteroidaceae; g__Bacteroides	13454.7	-1.42117	4.93292e-06	8.09448e-05	1144556	996232	148324
OTU_33	k__Bacteria; p__Bacteroidetes; c__Bacteroidia; o__Bacteroidales; f__Bacteroidaceae; g__Bacteroides	1805.79	-1.41285	9.53204e-05	0.000956916	81940	63941	17999
OTU_44	k__Bacteria; p__Bacteroidetes; c__Bacteroidia; o__Bacteroidales; f__Bacteroidaceae; g__Bacteroides	1285.65	-1.40074	0.000336096	0.00295929	44103	36539	7564
OTU_17	k__Bacteria; p__Firmicutes; c__Clostridia; o__Clostridiales; f__Ruminococcaceae; g__Faecalibacterium	9428.44	1.03356	0.00568477	0.0259772	221683	100229	121454
OTU_8	k__Bacteria; p__Firmicutes; c__Negativicutes; o__Selenomonadales; f__Veillonellaceae; g__Veillonella	18348.7	1.07429	0.00323818	0.0174475	377035	240694	136341
OTU_24	k__Bacteria; p__Firmicutes; c__Clostridia; o__Clostridiales; f__Lachnospiraceae; g__?	1297.84	1.15129	0.00434184	0.0219659	65888	51719	14169
OTU_13	k__Bacteria; p__Firmicutes; c__Bacilli; o__Bacillales; f__Staphylococcaceae; g__Staphylococcus	31989.5	1.248	0.000588532	0.00452043	349705	40350	309355
OTU_26	k__Bacteria; p__Firmicutes; c__Clostridia; o__Clostridiales; f__Peptostreptococcaceae; g__Clostridium XI	1723.73	1.27111	0.000553445	0.00443891	80450	33992	46458
OTU_36	k__Bacteria; p__Firmicutes; c__Clostridia; o__Clostridiales; f__Lachnospiraceae; g__Roseburia	2023.04	1.37748	0.000565623	0.00443891	25463	13170	12293
OTU_72	k__Bacteria; p__Firmicutes; c__Clostridia; o__Clostridiales; f__Lachnospiraceae; g__?	524.705	1.44235	0.00848211	0.0356051	16106	3968	12138
OTU_71	k__Bacteria; p__Proteobacteria; c__Betaproteobacteria; o__Burkholderiales; f__Sutterellaceae; g__Parasutterella	560.605	1.46855	0.00980477	0.0402218	23602	7821	15781
OTU_25	k__Bacteria; p__Verrucomicrobia; c__Verrucomicrobiae; o__Verrucomicrobiales; f__Verrucomicrobiaceae; g__Akkermansia	1223.88	1.50952	0.00112704	0.00797765	45934	11845	34089
OTU_19	k__Bacteria; p__Firmicutes; c__Erysipelotrichia; o__Erysipelotrichales; f__Erysipelotrichaceae; g__Clostridium XVIII	2155.06	1.5289	0.00139228	0.00930762	174190	142738	31452
OTU_16	k__Bacteria; p__Firmicutes; c__Clostridia; o__Clostridiales; f__Clostridiaceae 1; g__?	6572.98	1.57177	0.000654326	0.00492108	325617	15023	310594
OTU_10	k__Bacteria; p__Proteobacteria; c__Gammaproteobacteria; o__Enterobacteriales; f__Enterobacteriaceae; g__Enterobacter	64426.3	1.74985	9.54265e-05	0.000956916	289989	76559	213430
OTU_56	k__Bacteria; p__Firmicutes; c__Bacilli; o__Lactobacillales; f__Streptococcaceae; g__Streptococcus	4298.7	1.81257	2.79893e-08	1.12268e-06	30640	13504	17136
OTU_42	k__Bacteria; p__Firmicutes; c__Clostridia; o__Clostridiales; f__Lachnospiraceae; g__Clostridium XlVa	1052	1.819	0.00173264	0.0111694	50468	4577	45891
OTU_55	k__Bacteria; p__Actinobacteria; c__Actinobacteria; o__Actinomycetales; f__Micrococcaceae; g__Rothia	1358.72	1.84341	8.05176e-07	2.0762e-05	12812	1589	11223
OTU_12	k__Bacteria; p__Firmicutes; c__Clostridia; o__Clostridiales; f__Lachnospiraceae; g__?	6557.73	1.87155	9.48331e-07	2.28232e-05	324685	159387	165298
OTU_5	k__Bacteria; p__Firmicutes; c__Bacilli; o__Lactobacillales; f__Streptococcaceae; g__Streptococcus	123240	1.91217	1.09656e-06	2.47411e-05	581142	154011	427131
OTU_43	k__Bacteria; p__Firmicutes; c__Erysipelotrichia; o__Erysipelotrichales; f__Erysipelotrichaceae; g__?	330.058	2.07252	2.02492e-06	4.22952e-05	17442	322	17120
OTU_29	k__Bacteria; p__Firmicutes; c__Clostridia; o__Clostridiales; f__Lachnospiraceae; g__Blautia	1919.3	2.11705	3.06022e-09	1.5782e-07	73151	7373	65778
OTU_38	k__Bacteria; p__Firmicutes; c__Erysipelotrichia; o__Erysipelotrichales; f__Erysipelotrichaceae; g__Erysipelotrichaceae_incertae_sedis	778.042	2.12217	1.45854e-05	0.000195012	40036	19970	20066
OTU_53	k__Bacteria; p__Firmicutes; c__Clostridia; o__Clostridiales; f__Lachnospiraceae; g__?	923.953	2.27125	1.0501e-05	0.000157953	28805	3348	25457
OTU_61	k__Bacteria; p__Firmicutes; c__Clostridia; o__Clostridiales; f__Ruminococcaceae; g__Flavonifractor	481.745	2.31855	5.34423e-05	0.000602896	20702	7449	13253
OTU_6	k__Bacteria; p__Firmicutes; c__Bacilli; o__Lactobacillales; f__Streptococcaceae; g__Streptococcus	80228.8	2.3215	1.72502e-14	6.22732e-12	548784	141862	406922
OTU_67	k__Bacteria; p__Firmicutes; c__Bacilli; o__Bacillales; f__Bacillales_Incertae Sedis XI; g__Gemella	1711.73	2.40224	8.37011e-11	1.0072e-08	13883	5438	8445
OTU_35	k__Bacteria; p__Firmicutes; c__Clostridia; o__Clostridiales; f__Clostridiaceae 1; g__Clostridium sensu stricto	1673.99	2.42352	9.63867e-08	3.47956e-06	84430	40686	43744
OTU_15	k__Bacteria; p__Proteobacteria; c__Gammaproteobacteria; o__Pasteurellales; f__Pasteurellaceae; g__Haemophilus	13881.1	2.42639	1.6174e-09	9.73135e-08	269581	160354	109227
OTU_79	k__Bacteria; p__Actinobacteria; c__Actinobacteria; o__Actinomycetales; f__Propionibacteriaceae; g__Propionibacterium	293.565	2.7711	5.87158e-10	4.51741e-08	14488	391	14097
OTU_31	k__Bacteria; p__Firmicutes; c__Clostridia; o__Clostridiales; f__Lachnospiraceae; g__Anaerostipes	1185.85	3.07301	4.96629e-13	8.96415e-11	50889	949	49940
OTU_32	k__Bacteria; p__Firmicutes; c__Clostridia; o__Clostridiales; f__Lachnospiraceae; g__?	1179.35	3.23615	1.34694e-05	0.000187018	60865	36593	24272
