# Supplementary material for: Colonization and Succession within the Human Gut Microbiome by Archaea, Bacteria, and Microeukaryotes during the First Year of Life
Source: Front Microbiol. 2017 May 2;8:738. doi: 10.3389/fmicb.2017.00738 (PMC5411419; doi:10.3389/fmicb.2017.00738)
Supplement: Supplementary File 9 — List of genera resulting from the differential analysis (DESeq2) that were significantly differentially abundant across all collection time points and comparing VD and CSD infants. [file DataSheet9.XLSX]

## Sheet: Sheet1
Genera	baseMean	log2Fold Change	p-value	Adjusted p-value	Reads total SUM	Reads VD SUM	Reads CSD SUM
k__Bacteria; p__Bacteroidetes; c__Bacteroidia; o__Bacteroidales; f__Bacteroidaceae; g__Bacteroides	31275.3	-2.14991	1.62595e-14	1.33328e-12	1665409	1467249	198160
k__Bacteria; p__Bacteroidetes; c__Bacteroidia; o__Bacteroidales; f__Porphyromonadaceae; g__Parabacteroides	8818.99	-1.87597	7.41997e-07	7.60547e-06	588399	469182	119217
k__Bacteria; p__Bacteroidetes; c__Bacteroidia; o__Bacteroidales; f__Rikenellaceae; g__Alistipes	5409.51	-1.32119	0.00182186	0.00574587	55080	44726	10354
k__Bacteria; p__Firmicutes; c__Clostridia; o__Clostridiales; f__Lachnospiraceae; g__?	15203.8	1.01598	9.93148e-05	0.000495649	620776	339686	281090
k__Bacteria; p__Verrucomicrobia; c__Verrucomicrobiae; o__Verrucomicrobiales; f__Verrucomicrobiaceae; g__Akkermansia	2383.87	1.11782	0.00240239	0.00729615	116169	17150	99019
k__Bacteria; p__Firmicutes; c__Bacilli; o__Lactobacillales; f__Enterococcaceae; g__Enterococcus	2755.29	1.13578	0.000232953	0.00100538	148070	60410	87660
k__Bacteria; p__Firmicutes; c__Negativicutes; o__Selenomonadales; f__Veillonellaceae; g__Dialister	100.098	1.19313	0.00348458	0.00985295	10047	873	9174
k__Bacteria; p__Firmicutes; c__Bacilli; o__Bacillales; f__Staphylococcaceae; g__Staphylococcus	12524.9	1.24856	6.03197e-05	0.000353301	350030	40389	309641
k__Bacteria; p__Firmicutes; c__Clostridia; o__Clostridiales; f__Lachnospiraceae; g__Clostridium XlVa	1425.22	1.27901	0.000102756	0.000495649	80974	24204	56770
k__Bacteria; p__Firmicutes; c__Erysipelotrichia; o__Erysipelotrichales; f__Erysipelotrichaceae; g__?	297.564	1.2801	0.00152733	0.00513808	17706	527	17179
k__Bacteria; p__Firmicutes; c__Clostridia; o__Clostridiales; f__Clostridiaceae 1; g__?	7203.51	1.29575	0.00129514	0.00461744	392048	68826	323222
k__Bacteria; p__Firmicutes; c__Bacilli; o__Lactobacillales; f__Streptococcaceae; g__Streptococcus	91118.2	1.38928	3.73599e-08	5.10585e-07	1207839	344024	863815
k__Bacteria; p__Proteobacteria; c__Gammaproteobacteria; o__Enterobacteriales; f__Enterobacteriaceae; g__Enterobacter	9192.85	1.39322	0.00045617	0.0018703	289989	76559	213430
k__Bacteria; p__Proteobacteria; c__Gammaproteobacteria; o__Pasteurellales; f__Pasteurellaceae; g__Haemophilus	12860	1.42938	0.000560223	0.00208811	276785	162760	114025
k__Bacteria; p__Firmicutes; c__Clostridia; o__Clostridiales; f__Clostridiaceae 1; g__Clostridium sensu stricto	15982.2	1.52115	4.49735e-05	0.000283679	281712	68431	213281
k__Bacteria; p__Actinobacteria; c__Actinobacteria; o__Actinomycetales; f__Micrococcaceae; g__Rothia	676.971	1.60568	4.66575e-07	5.46559e-06	13348	1656	11692
k__Bacteria; p__Firmicutes; c__Clostridia; o__Clostridiales; f__?; g__?	462.933	1.62695	7.99904e-05	0.000437281	23001	4530	18471
k__Bacteria; p__Firmicutes; c__Bacilli; o__Bacillales; f__Bacillales_Incertae Sedis XI; g__Gemella	866.197	1.63646	4.06679e-06	3.33477e-05	13883	5438	8445
k__Bacteria; p__Firmicutes; c__Bacilli; o__Lactobacillales; f__Lactobacillaceae; g__?	1849.97	1.7583	1.85586e-05	0.000138346	107713	11624	96089
k__Bacteria; p__Firmicutes; c__Clostridia; o__Clostridiales; f__Ruminococcaceae; g__Flavonifractor	300.803	1.83019	0.000486934	0.00190136	20874	7514	13360
k__Bacteria; p__Firmicutes; c__Clostridia; o__Clostridiales; f__Lachnospiraceae; g__Anaerostipes	578.183	2.22535	2.75661e-09	5.65105e-08	51438	1335	50103
k__Bacteria; p__Actinobacteria; c__Actinobacteria; o__Actinomycetales; f__Propionibacteriaceae; g__Propionibacterium	130.334	2.77894	4.58987e-11	1.25456e-09	14629	474	14155
k__Bacteria; p__Firmicutes; c__Bacilli; o__Lactobacillales; f__Lactobacillaceae; g__Lactobacillus	4499.62	3.04578	7.06031e-12	2.89473e-10	76812	1142	75670
